# Supplementary material for: Mitochondrial polymorphism of sea beet (Beta vulgaris ssp. maritima), a species with cytoplasmic male sterility
Source: PLoS One. 2025 Sep 23;20(9):e0332940. doi: 10.1371/journal.pone.0332940 (PMC12456822; doi:10.1371/journal.pone.0332940)
Supplement: S1 Appendix — (TXT) [file pone.0332940.s002.txt]

>PI_540682_1
CACCATCTAACCGATACCCTTATGTCCTGATTAATAATTAAAATAGAAAAACCCGAACGT
GGCAATAATGTCTTTCTTAAGCTTTTTTTTTAGGTTTGACTACCTCGCACACGGGAATAT
ATATGGGTGTCAAATGCTTCTGTAGATACCCCCGGTCCTTCAGCTGCGGACCATGTTCCT
ATGGTGTATAGTTCTCATGCGGCACGTCTGAGTCTCCCACTATTTCCTTAAAATACCGAC
GTGCTAAAAATCAACAGACCCCTTAAATTATGATCTATAAGGACCTTGGTGGGTGGGTAT
ATAATATACTACCCCAGTACAAAGAATTCGACTGGAATTTGAAGTATTTCTGCTAAGAGA
AAATAATGTAAAAACACCTTAGAGCGGCGAGGGACTGGACCTGAGGAGGAGAGAACTTGT
GATCAGTTAATAGACCTGTTTGGCTCGGAAAATAGACAATTCTTAGAGACATGTTCAGAA
ATTCATATCTTAACGGCAAAGTAGTTCCCACTACCTGAACATTATCAACGATTGCTATAC
GAATTCAACATAGCAAAAATCTTTACCTAATTTTGTTAATAAACAGTCGTTGAGGTGTAG
AGGACAGAAATATCTAATAGGACTATGAATGTGATGGGCCTGCTGTCGCCCTCGAATATA
AATATTTGATTTTATGATAAGTATGCTACAATGAGTTTGCGGACTTCAGAAATACTTCAA
TTCAGAAATTCGAAATTCTTTAGGTATTG
>PI_540672
CACCATCTAACCGATACCCTTATGTCCTGATTAATAATTAAAATAGAAAAACCCGAACGT
GGCAATAATGTCTTTCTTAAGCTTTTTTTTTAGGTTTGACTACCTCGCACACGGGAATAT
ATATGGGTGTCAAATGCTTCTGTAGATACCCCCGGTCCTTCAGCTGCGGACCATGTTCCT
ATGGTGTATAGTTCTCATGCGGCACGTCTGAGTCTCCCACTATTTCCTTAAAATACCGAC
GTGCTAAAAATCAACAGACCCCTTAAATTATGATCTATAAGGACCTTGGTGGGTGGGTAT
ATAATATACTACCCCAGTACAAAGAATTCGACTGGAATTTGAAGTATTTCTGCTAAGAGA
AAATAATGTAAAAACACCTTAGAGCGGCGAGGGACTGGACCTGAGGAGGAGAGAACTTGT
GATCAGTTAATAGACCTGTTTGGCTCGGAAAATAGACAATTCTTAGAGACATGTTCAGAA
ATTCATATCTTAACGGCAAAGTAGTTCCCACTACCTGAACATTATCAACGATTGCTATAC
GAATTCAACATAGCAAAAATCTTTACCTAATTTTGTTAATAAACAGTCGTTGAGGTGTAG
AGGACAGAAATATCTAATAGGACTATGAATGTGATGGGCCTGCTGTCGCCCTCGAATATA
AATATTTGATTTTATGATAAGTATGCTACAATGAGTTTGCGGACTTCAGAAATACTTCAA
TTCAGAAATTCGAAATTCTTTAGGTATTG
>PI_540674
CACCATCTAACCGATACCCTTATGTCCTGATTAATAATTAAAATAGAAAAACCCGAACGT
GGCAATAATGTCTTTCTTAAGCTTTTTTTTTAGGTTTGACTACCTCGCACACGGGAATAT
ATATGGGTGTCAAATGCTTCTGTAGATACCCCCGGTCCTTCAGCTGCGGACCATGTTCCT
ATGGTGTATAGTTCTCATGCGGCACGTCTGAGTCTCCCACTATTTCCTTAAAATACCGAC
GTGCTAAAAATCAACAGACCCCTTAAATTATGATCTATAAGGACCTTGGTGGGTGGGTAT
ATAATATACTACCCCAGTACAAAGAATTCGACTGGAATTTGAAGTATTTCTGCTAAGAGA
AAATAATGTAAAAACACCTTAGAGCGGCGAGGGACTGGACCTGAGGAGGAGAGAACTTGT
GATCAGTTAATAGACCTGTTTGGCTCGGAAAATAGACAATTCTTAGAGACATGTTCAGAA
ATTCATATCTTAACGGCAAAGTAGTTCCCACTACCTGAACATTATCAACGATTGCTATAC
GAATTCAACATAGCAAAAATCTTTACCTAATTTTGTTAATAAACAGTCGTTGAGGTGTAG
AGGACAGAAATATCTAATAGGACTATGAATGTGATGGGCCTGCTGTCGCCCTCGAATATA
AATATTTGATTTTATGATAAGTATGCTACAATGAGTTTGCGGACTTCAGAAATACTTCAA
TTCAGAAATTCGAAATTCTTTAGGTATTG
>PI_540676_1
CACCATCTAACCGATACCCTTATGTCCTGATTAATAATTAAAATAGAAAAACCCGAACGT
GGCAATAATGTCTTTCTTAAGCTTTTTTTTTAGGTTTGACTACCTCGCACACGGGAATAT
ATATGGGTGTCAAATGCTTCTGTAGATACCCCCGGTCCTTCAGCTGCGGACCATGTTCCT
ATGGTGTATAGTTCTCATGCGGCACGTCTGAGTCTCCCACTATTTCCTTAAAATACCGAC
GTGCTAAAAATCAACAGACCCCTTAAATTATGATCTATAAGGACCTTGGTGGGTGGGTAT
ATAATATACTACCCCAGTACAAAGAATTCGACTGGAATTTGAAGTATTTCTGCTAAGAGA
AAATAATGTAAAAACACCTTAGAGCGGCGAGGGACTGGACCTGAGGAGGAGAGAACTTGT
GATCAGTTAATAGACCTGTTTGGCTCGGAAAATAGACAATTCTTAGAGACATGTTCAGAA
ATTCATATCTTAACGGCAAAGTAGTTCCCACTACCTGAACATTATCAACGATTGCTATAC
GAATTCAACATAGCAAAAATCTTTACCTAATTTTGTTAATAAACAGTCGTTGAGGTGTAG
AGGACAGAAATATCTAATAGGACTATGAATGTGATGGGCCTGCTGTCGCCCTCGAATATA
AATATTTGATTTTATGATAAGTATGCTACAATGAGTTTGCGGACTTCAGAAATACTTCAA
TTCAGAAATTCGAAATTCTTTAGGTATTG
>PI_540676
CACCATCTAACCGATACCCTTATGTCCTGATTAATAATTAAAATAGAAAAACCCGAACGT
GGCAATAATGTCTTTCTTAAGCTTTTTTTTTAGGTTTGACTACCTCGCACACGGGAATAT
ATATGGGTGTCAAATGCTTCTGTAGATACCCCCGGTCCTTCAGCTGCGGACCATGTTCCT
ATGGTGTATAGTTCTCATGCGGCACGTCTGAGTCTCCCACTATTTCCTTAAAATACCGAC
GTGCTAAAAATCAACAGACCCCTTAAATTATGATCTATAAGGACCTTGGTGGGTGGGTAT
ATAATATACTACCCCAGTACAAAGAATTCGACTGGAATTTGAAGTATTTCTGCTAAGAGA
AAATAATGTAAAAACACCTTAGAGCGGCGAGGGACTGGACCTGAGGAGGAGAGAACTTGT
GATCAGTTAATAGACCTGTTTGGCTCGGAAAATAGACAATTCTTAGAGACATGTTCAGAA
ATTCATATCTTAACGGCAAAGTAGTTCCCACTACCTGAACATTATCAACGATTGCTATAC
GAATTCAACATAGCAAAAATCTTTACCTAATTTTGTTAATAAACAGTCGTTGAGGTGTAG
AGGACAGAAATATCTAATAGGACTATGAATGTGATGGGCCTGCTGTCGCCCTCGAATATA
AATATTTGATTTTATGATAAGTATGCTACAATGAGTTTGCGGACTTCAGAAATACTTCAA
TTCAGAAATTCGAAATTCTTTAGGTATTG
>PI_540677
CACCATCTAACCGATACCCTTATGTCCTGATTAATAATTAAAATAGAAAAACCCGAACGT
GGCAATAATGTCTTTCTTAAGCTTTTTTTTTAGGTTTGACTACCTCGCACACGGGAATAT
ATATGGGTGTCAAATGCTTCTGTAGATACCCCCGGTCCTTCAGCTGCGGACCATGTTCCT
ATGGTGTATAGTTCTCATGCGGCACGTCTGAGTCTCCCACTATTTCCTTAAAATACCGAC
GTGCTAAAAATCAACAGACCCCTTAAATTATGATCTATAAGGACCTTGGTGGGTGGGTAT
ATAATATACTACCCCAGTACAAAGAATTCGACTGGAATTTGAAGTATTTCTGCTAAGAGA
AAATAATGTAAAAACACCTTAGAGCGGCGAGGGACTGGACCTGAGGAGGAGAGAACTTGT
GATCAGTTAATAGACCTGTTTGGCTCGGAAAATAGACAATTCTTAGAGACATGTTCAGAA
ATTCATATCTTAACGGCAAAGTAGTTCCCACTACCTGAACATTATCAACGATTGCTATAC
GAATTCAACATAGCAAAAATCTTTACCTAATTTTGTTAATAAACAGTCGTTGAGGTGTAG
AGGACAGAAATATCTAATAGGACTATGAATGTGATGGGCCTGCTGTCGCCCTCGAATATA
AATATTTGATTTTATGATAAGTATGCTACAATGAGTTTGCGGACTTCAGAAATACTTCAA
TTCAGAAATTCGAAATTCTTTAGGTATTG
>PI_540678_1
CACCATCTAACCGATACCCTTATGTCCTGATTAATAATTAAAATAGAAAAACCCGAACGT
GGCAATAATGTCTTTCTTAAGCTTTTTTTTTAGGTTTGACTACCTCGCACACGGGAATAT
ATATGGGTGTCAAATGCTTCTGTAGATACCCCCGGTCCTTCAGCTGCGGACCATGTTCCT
ATGGTGTATAGTTCTCATGCGGCACGTCTGAGTCTCCCACTATTTCCTTAAAATACCGAC
GTGCTAAAAATCAACAGACCCCTTAAATTATGATCTATAAGGACCTTGGTGGGTGGGTAT
ATAATATACTACCCCAGTACAAAGAATTCGACTGGAATTTGAAGTATTTCTGCTAAGAGA
AAATAATGTAAAAACACCTTAGAGCGGCGAGGGACTGGACCTGAGGAGGAGAGAACTTGT
GATCAGTTAATAGACCTGTTTGGCTCGGAAAATAGACAATTCTTAGAGACATGTTCAGAA
ATTCATATCTTAACGGCAAAGTAGTTCCCACTACCTGAACATTATCAACGATTGCTATAC
GAATTCAACATAGCAAAAATCTTTACCTAATTTTGTTAATAAACAGTCGTTGAGGTGTAG
AGGACAGAAATATCTAATAGGACTATGAATGTGATGGGCCTGCTGTCGCCCTCGAATATA
AATATTTGATTTTATGATAAGTATGCTACAATGAGTTTGCGGACTTCAGAAATACTTCAA
TTCAGAAATTCGAAATTCTTTAGGTATTG
>PI_540678
CACCATCTAACCGATACCCTTATGTCCTGATTAATAATTAAAATAGAAAAACCCGAACGT
GGCAATAATGTCTTTCTTAAGCTTTTTTTTTAGGTTTGACTACCTCGCACACGGGAATAT
ATATGGGTGTCAAATGCTTCTGTAGATACCCCCGGTCCTTCAGCTGCGGACCATGTTCCT
ATGGTGTATAGTTCTCATGCGGCACGTCTGAGTCTCCCACTATTTCCTTAAAATACCGAC
GTGCTAAAAATCAACAGACCCCTTAAATTATGATCTATAAGGACCTTGGTGGGTGGGTAT
ATAATATACTACCCCAGTACAAAGAATTCGACTGGAATTTGAAGTATTTCTGCTAAGAGA
AAATAATGTAAAAACACCTTAGAGCGGCGAGGGACTGGACCTGAGGAGGAGAGAACTTGT
GATCAGTTAATAGACCTGTTTGGCTCGGAAAATAGACAATTCTTAGAGACATGTTCAGAA
ATTCATATCTTAACGGCAAAGTAGTTCCCACTACCTGAACATTATCAACGATTGCTATAC
GAATTCAACATAGCAAAAATCTTTACCTAATTTTGTTAATAAACAGTCGTTGAGGTGTAG
AGGACAGAAATATCTAATAGGACTATGAATGTGATGGGCCTGCTGTCGCCCTCGAATATA
AATATTTGATTTTATGATAAGTATGCTACAATGAGTTTGCGGACTTCAGAAATACTTCAA
TTCAGAAATTCGAAATTCTTTAGGTATTG
>PI_540682
CACCATCTAACCGATACCCTTATGTCCTGATTAATAATTAAAATAGAAAAACCCGAACGT
GGCAATAATGTCTTTCTTAAGCTTTTTTTTTAGGTTTGACTACCTCGCACACGGGAATAT
ATATGGGTGTCAAATGCTTCTGTAGATACCCCCGGTCCTTCAGCTGCGGACCATGTTCCT
ATGGTGTATAGTTCTCATGCGGCACGTCTGAGTCTCCCACTATTTCCTTAAAATACCGAC
GTGCTAAAAATCAACAGACCCCTTAAATTATGATCTATAAGGACCTTGGTGGGTGGGTAT
ATAATATACTACCCCAGTACAAAGAATTCGACTGGAATTTGAAGTATTTCTGCTAAGAGA
AAATAATGTAAAAACACCTTAGAGCGGCGAGGGACTGGACCTGAGGAGGAGAGAACTTGT
GATCAGTTAATAGACCTGTTTGGCTCGGAAAATAGACAATTCTTAGAGACATGTTCAGAA
ATTCATATCTTAACGGCAAAGTAGTTCCCACTACCTGAACATTATCAACGATTGCTATAC
GAATTCAACATAGCAAAAATCTTTACCTAATTTTGTTAATAAACAGTCGTTGAGGTGTAG
AGGACAGAAATATCTAATAGGACTATGAATGTGATGGGCCTGCTGTCGCCCTCGAATATA
AATATTTGATTTTATGATAAGTATGCTACAATGAGTTTGCGGACTTCAGAAATACTTCAA
TTCAGAAATTCGAAATTCTTTAGGTATTG
>PI_540684_1
CACCATCTAACCGATACCCTTATGTCCTGATTAATAATTAAAATAGAAAAACCCGAACGT
GGCAATAATGTCTTTCTTAAGCTTTTTTTTTAGGTTTGACTACCTCGCACACGGGAATAT
ATATGGGTGTCAAATGCTTCTGTAGATACCCCCGGTCCTTCAGCTGCGGACCATGTTCCT
ATGGTGTATAGTTCTCATGCGGCACGTCTGAGTCTCCCACTATTTCCTTAAAATACCGAC
GTGCTAAAAATCAACAGACCCCTTAAATTATGATCTATAAGGACCTTGGTGGGTGGGTAT
ATAATATACTACCCCAGTACAAAGAATTCGACTGGAATTTGAAGTATTTCTGCTAAGAGA
AAATAATGTAAAAACACCTTAGAGCGGCGAGGGACTGGACCTGAGGAGGAGAGAACTTGT
GATCAGTTAATAGACCTGTTTGGCTCGGAAAATAGACAATTCTTAGAGACATGTTCAGAA
ATTCATATCTTAACGGCAAAGTAGTTCCCACTACCTGAACATTATCAACGATTGCTATAC
GAATTCAACATAGCAAAAATCTTTACCTAATTTTGTTAATAAACAGTCGTTGAGGTGTAG
AGGACAGAAATATCTAATAGGACTATGAATGTGATGGGCCTGCTGTCGCCCTCGAATATA
AATATTTGATTTTATGATAAGTATGCTACAATGAGTTTGCGGACTTCAGAAATACTTCAA
TTCAGAAATTCGAAATTCTTTAGGTATTG
>PI_540684
CACCATCTAACCGATACCCTTATGTCCTGATTAATAATTAAAATAGAAAAACCCGAACGT
GGCAATAATGTCTTTCTTAAGCTTTTTTTTTAGGTTTGACTACCTCGCACACGGGAATAT
ATATGGGTGTCAAATGCTTCTGTAGATACCCCCGGTCCTTCAGCTGCGGACCATGTTCCT
ATGGTGTATAGTTCTCATGCGGCACGTCTGAGTCTCCCACTATTTCCTTAAAATACCGAC
GTGCTAAAAATCAACAGACCCCTTAAATTATGATCTATAAGGACCTTGGTGGGTGGGTAT
ATAATATACTACCCCAGTACAAAGAATTCGACTGGAATTTGAAGTATTTCTGCTAAGAGA
AAATAATGTAAAAACACCTTAGAGCGGCGAGGGACTGGACCTGAGGAGGAGAGAACTTGT
GATCAGTTAATAGACCTGTTTGGCTCGGAAAATAGACAATTCTTAGAGACATGTTCAGAA
ATTCATATCTTAACGGCAAAGTAGTTCCCACTACCTGAACATTATCAACGATTGCTATAC
GAATTCAACATAGCAAAAATCTTTACCTAATTTTGTTAATAAACAGTCGTTGAGGTGTAG
AGGACAGAAATATCTAATAGGACTATGAATGTGATGGGCCTGCTGTCGCCCTCGAATATA
AATATTTGATTTTATGATAAGTATGCTACAATGAGTTTGCGGACTTCAGAAATACTTCAA
TTCAGAAATTCGAAATTCTTTAGGTATTG
>PI_546405
CACCATCTAACCGATACCCTTATGTCCTGATTAATAATTAAAATAGAAAAACCCGAACGT
GGCAATAATGTCTTTCTTAAGCTTTTTTTTTAGGTTTGACTACCTCGCACACGGGAATAT
ATATGGGTGTCAAATGCTTCTGTAGATACCCCCGGTCCTTCAGCTGCGGACCATGTTCCT
ATGGTGTATAGTTCTCATGCGGCACGTCTGAGTCTCCCACTATTTCCTTAAAATACCGAC
GTGCTAAAAATCAACAGACCCCTTAAATTATGATCTATAAGGACCTTGGTGGGTGGGTAT
ATAATATACTACCCCAGTACAAAGAATTCGACTGGAATTTGAAGTATTTCTGCTAAGAGA
AAATAATGTAAAAACACCTTAGAGCGGCGAGGGACTGGACCTGAGGAGGAGAGAACTTGT
GATCAGTTAATAGACCTGTTTGGCTCGGAAAATAGACAATTCTTAGAGACATGTTCAGAA
ATTCATATCTTAACGGCAAAGTAGTTCCCACTACCTGAACATTATCAACGATTGCTATAC
GAATTCAACATAGCAAAAATCTTTACCTAATTTTGTTAATAAACAGTCGTTGAGGTGTAG
AGGACAGAAATATCTAATAGGACTATGAATGTGATGGGCCTGCTGTCGCCCTCGAATATA
AATATTTGATTTTATGATAAGTATGCTACAATGAGTTTGCGGACTTCAGAAATACTTCAA
TTCAGAAATTCGAAATTCTTTAGGTATTG
>PI_540668
CACCATCTAACCGATACCCTTATGTCCTGATTAATAATTAAAATAGAAAAACCCGAACGT
GGCAATAATGTCTTTCTTAAGCTTTTTTTTTAGGTTTGACTACCTCGCACACGGGAATAT
ATATGGGTGTCAAATGCTTCTGTAGATACCCCCGGTCCTTCAGCTGCGGACCATGTTCCT
ATGGTGTATAGTTCTCATGCGGCACGTCTGAGTCTCCCACTATTTCCTTAAAATACCGAC
GTGCTAAAAATCAACAGACCCCTTAAATTATGATCTATAAGGACCTTGGTGGGTGGGTAT
ATAATATACTACCCCAGTACAAAGAATTCGACTGGAATTTGAAGTATTTCTGCTAAGAGA
AAATAATGTAAAAACACCTTAGAGCGGCGAGGGACTGGACCTGAGGAGGAGAGAACTTGT
GATCAGTTAATAGACCTGTTTGGCTCGGAAAATAGACAATTCTTAGAGACATGTTCAGAA
ATTCATATCTTAACGGCAAAGTAGTTCCCACTACCTGAACATTATCAACGATTGCTATAC
GAATTCAACATAGCAAAAATCTTTACCTAATTTTGTTAATAAACAGTCGTTGAGGTGTAG
AGGACAGAAATATCTAATAGGACTATGAATGTGATGGGCCTGCTGTCGCCCTCGAATATA
AATATTTGATTTTATGATAAGTATGCTACAATGAGTTTGCGGACTTCAGAAATACTTCAA
TTCAGAAATTCGAAATTCTTTAGGTATTG
>PI_540668_1
CACCATCTAACCGATACCCTTATGTCCTGATTAATAATTAAAATAGAAAAACCCGAACGT
GGCAATAATGTCTTTCTTAAGCTTTTTTTTTAGGTTTGACTACCTCGCACACGGGAATAT
ATATGGGTGTCAAATGCTTCTGTAGATACCCCCGGTCCTTCAGCTGCGGACCATGTTCCT
ATGGTGTATAGTTCTCATGCGGCACGTCTGAGTCTCCCACTATTTCCTTAAAATACCGAC
GTGCTAAAAATCAACAGACCCCTTAAATTATGATCTATAAGGACCTTGGTGGGTGGGTAT
ATAATATACTACCCCAGTACAAAGAATTCGACTGGAATTTGAAGTATTTCTGCTAAGAGA
AAATAATGTAAAAACACCTTAGAGCGGCGAGGGACTGGACCTGAGGAGGAGAGAACTTGT
GATCAGTTAATAGACCTGTTTGGCTCGGAAAATAGACAATTCTTAGAGACATGTTCAGAA
ATTCATATCTTAACGGCAAAGTAGTTCCCACTACCTGAACATTATCAACGATTGCTATAC
GAATTCAACATAGCAAAAATCTTTACCTAATTTTGTTAATAAACAGTCGTTGAGGTGTAG
AGGACAGAAATATCTAATAGGACTATGAATGTGATGGGCCTGCTGTCGCCCTCGAATATA
AATATTTGATTTTATGATAAGTATGCTACAATGAGTTTGCGGACTTCAGAAATACTTCAA
TTCAGAAATTCGAAATTCTTTAGGTATTG
>PI_540673
CACCATCTAACCGATACCCTTATGTCCTGATTAATAATTAAAATAGAAAAACCCGAACGT
GGCAATAATGTCTTTCTTAAGCTTTTTTTTTAGGTTTGACTACCTCGCACACGGGAATAT
ATATGGGTGTCAAATGCTTCTGTAGATACCCCCGGTCCTTCAGCTGCGGACCATGTTCCT
ATGGTGTATAGTTCTCATGCGGCACGTCTGAGTCTCCCACTATTTCCTTAAAATACCGAC
GTGCTAAAAATCAACAGACCCCTTAAATTATGATCTATAAGGACCTTGGTGGGTGGGTAT
ATAATATACTACCCCAGTACAAAGAATTCGACTGGAATTTGAAGTATTTCTGCTAAGAGA
AAATAATGTAAAAACACCTTAGAGCGGCGAGGGACTGGACCTGAGGAGGAGAGAACTTGT
GATCAGTTAATAGACCTGTTTGGCTCGGAAAATAGACAATTCTTAGAGACATGTTCAGAA
ATTCATATCTTAACGGCAAAGTAGTTCCCACTACCTGAACATTATCAACGATTGCTATAC
GAATTCAACATAGCAAAAATCTTTACCTAATTTTGTTAATAAACAGTCGTTGAGGTGTAG
AGGACAGAAATATCTAATAGGACTATGAATGTGATGGGCCTGCTGTCGCCCTCGAATATA
AATATTTGATTTTATGATAAGTATGCTACAATGAGTTTGCGGACTTCAGAAATACTTCAA
TTCAGAAATTCGAAATTCTTTAGGTATTG
>PI_540675
CACCATCTAACCGATACCCTTATGTCCTGATTAATAATTAAAATAGAAAAACCCGAACGT
GGCAATAATGTCTTTCTTAAGCTTTTTTTTTAGGTTTGACTACCTCGCACACGGGAATAT
ATATGGGTGTCAAATGCTTCTGTAGATACCCCCGGTCCTTCAGCTGCGGACCATGTTCCT
ATGGTGTATAGTTCTCATGCGGCACGTCTGAGTCTCCCACTATTTCCTTAAAATACCGAC
GTGCTAAAAATCAACAGACCCCTTAAATTATGATCTATAAGGACCTTGGTGGGTGGGTAT
ATAATATACTACCCCAGTACAAAGAATTCGACTGGAATTTGAAGTATTTCTGCTAAGAGA
AAATAATGTAAAAACACCTTAGAGCGGCGAGGGACTGGACCTGAGGAGGAGAGAACTTGT
GATCAGTTAATAGACCTGTTTGGCTCGGAAAATAGACAATTCTTAGAGACATGTTCAGAA
ATTCATATCTTAACGGCAAAGTAGTTCCCACTACCTGAACATTATCAACGATTGCTATAC
GAATTCAACATAGCAAAAATCTTTACCTAATTTTGTTAATAAACAGTCGTTGAGGTGTAG
AGGACAGAAATATCTAATAGGACTATGAATGTGATGGGCCTGCTGTCGCCCTCGAATATA
AATATTTGATTTTATGATAAGTATGCTACAATGAGTTTGCGGACTTCAGAAATACTTCAA
TTCAGAAATTCGAAATTCTTTAGGTATTG
>PI_540685
CACCATCTAACCGATACCCTTATGTCCTGATTAATAATTAAAATAGAAAAACCCGAACGT
GGCAATAATGTCTTTCTTAAGCTTTTTTTTTAGGTTTGACTACCTCGCACACGGGAATAT
ATATGGGTGTCAAATGCTTCTGTAGATACCCCCGGTCCTTCAGCTGCGGACCATGTTCCT
ATGGTGTATAGTTCTCATGCGGCACGTCTGAGTCTCCCACTATTTCCTTAAAATACCGAC
GTGCTAAAAATCAACAGACCCCTTAAATTATGATCTATAAGGACCTTGGTGGGTGGGTAT
ATAATATACTACCCCAGTACAAAGAATTCGACTGGAATTTGAAGTATTTCTGCTAAGAGA
AAATAATGTAAAAACACCTTAGAGCGGCGAGGGACTGGACCTGAGGAGGAGAGAACTTGT
GATCAGTTAATAGACCTGTTTGGCTCGGAAAATAGACAATTCTTAGAGACATGTTCAGAA
ATTCATATCTTAACGGCAAAGTAGTTCCCACTACCTGAACATTATCAACGATTGCTATAC
GAATTCAACATAGCAAAAATCTTTACCTAATTTTGTTAATAAACAGTCGTTGAGGTGTAG
AGGACAGAAATATCTAATAGGACTATGAATGTGATGGGCCTGCTGTCGCCCTCGAATATA
AATATTTGATTTTATGATAAGTATGCTACAATGAGTTTGCGGACTTCAGAAATACTTCAA
TTCAGAAATTCGAAATTCTTTAGGTATTG
>PI_546412
CACCATCTAACCGATACCCTTATGTCCTGATTAATAATTAAAATAGAAAAACCCGAACGT
GGCAATAATGTCTTTCTTAAGCTTTTTTTTTAGGTTTGACTACCTCGCACACGGGAATAT
ATATGGGTGTCAAATGCTTCTGTAGATACCCCCGGTCCTTCAGCTGCGGACCATGTTCCT
ATGGTGTATAGTTCTCATGCGGCACGTCTGAGTCTCCCACTATTTCCTTAAAATACCGAC
GTGCTAAAAATCAACAGACCCCTTAAATTATGATCTATAAGGACCTTGGTGGGTGGGTAT
ATAATATACTACCCCAGTACAAAGAATTCGACTGGAATTTGAAGTATTTCTGCTAAGAGA
AAATAATGTAAAAACACCTTAGAGCGGCGAGGGACTGGACCTGAGGAGGAGAGAACTTGT
GATCAGTTAATAGACCTGTTTGGCTCGGAAAATAGACAATTCTTAGAGACATGTTCAGAA
ATTCATATCTTAACGGCAAAGTAGTTCCCACTACCTGAACATTATCAACGATTGCTATAC
GAATTCAACATAGCAAAAATCTTTACCTAATTTTGTTAATAAACAGTCGTTGAGGTGTAG
AGGACAGAAATATCTAATAGGACTATGAATGTGATGGGCCTGCTGTCGCCCTCGAATATA
AATATTTGATTTTATGATAAGTATGCTACAATGAGTTTGCGGACTTCAGAAATACTTCAA
TTCAGAAATTCGAAATTCTTTAGGTATTG
>PI_604544
CACCATCTAACCGATACCCTTATGTCCTGATTAATAATTAAAATCGAAAAACCCGAACGT
GGCAATAATGTCTTTCTTAAGCTTTTTTTTTAGGTTTGACTACCTCGCACACGGGAATAT
ATATGGGTGTCAAATGCTTCTGTAGATACCCCCGGTCCTTCAGCTGCGGACCATGTTCCT
ATGGTGTATAGTTCTCATGCGGCACGTCTGAGTCTCCCACTATTTCCTTAAAATACCGAC
GTGATAAAAATCAAAAGACCCCTTAAATTATGATCTATAAGGACCTTTGTGGGTGGGTAT
ATAATATACTACCCCAGTACAAAGAATTCGACTGGAATTTGAAGTATTTCTGCTAAGAGA
AAATAATGTAAAAACACCTTAGAGCGGCGAGGGACTGGACCTGAGGAGGAGAGAACTTGT
GATCCGTTAATAGACCTGTTTGGCTCGGAAAATAGACAATTCTTAGAGACATGTTCAGAA
ATTCATATCTTAAAGGCAAAGTAGTTCCCACTACCTGAACATTATCAACGATTGCTATAC
GAATTCAACATAGCAAAAATCTTTACCTAATTTTGGTAATAAACAGTCGTTGAGGTGTAG
AGGACCGAAATATCTAATAGGACTATGACTGTGATGGGCCTGCTGTCGCCCTCGAATATA
AATATTTGATTTTATGATAAGTATGCTACAATGAGTTGGCGGACTTCAGAAATACTTCAA
TTCAGAAATTCGAAATTCTTTAGGTATTG
>PI_604542
CACCATCTAACCGATACCCTTATGTCCTGATTAATAATTAAAATAGAAAAACCCGAACGT
GGCAATAATGTCTTTCTTAAGCTTTTTTTTTAGGTTTGACTACCTCGCACACGGGAATAT
ATATGGGGGTCAAATGCTTCTGTAGATACCCCCGGTCCTTCAGCTGCGGACCATGTTCCT
ATGGTGTATAGTTCTCATGCGGCACGTCTGAGTCTCCCACTATTTCCTTAAAATACCGAC
GTGATAAAAATCAAAAGACCCCTTAAATTATGATCTATAAGGACCTTTGTGGGTGGGTAT
ATAATATACTACCCCAGTACAAAGAATTCGACTGGAATTTGAAGTATTTCTGCTAAGAGA
AAATAATGTAAAAACACCTTAGAGCGGCGAGGGACTGGACCTGAGGAGGAGAGAACTTGT
GAGCAGTTAATAGACCTGTTTGGCTCGGAAAATAGACAATTCTTAGAGACATGTTCAGAA
ATTCATATCTTAACGGCAAAGTAGTTCCCACTACCTGAACATTATCAACGATTGCTATAC
GAATTCAACATAGCAAAAATCTTTACCTAATTTTGTTAATAAACAGTCGTTGAGGTGTAG
AGGACAGAAATATCTAATAGGACTATGAATGTGATGGGCCTGCTGTCGCCCTCGAATATA
AATATTTGATTTGATGATAAGTATGCTACAATGAGTTGGCGGACTTCAGAAATACTTCAA
TTCAGAAATTCGAAATTCTTTAGGTATTG
>PI_604530
CACCATCTAACCGATACCCTTATGTCCTGATTAATAATTAAAATAGAAAAACCCGAACGT
GGCAATAATGTCTTTCTTAAGCTTTTTTTTTAGGTTTGACTACCTCGCACACGGGAATAT
ATATGGGGGTCAAATGCTTCTGTAGATACCCCCGGTCCTTCAGCTGCGGACCATGTTCCT
ATGGTGTATAGTTCTCATGCGGCACGTCTGAGTCTCCCACTATTTCCTTAAAATACCGAC
GTGATAAAAATCAAAAGACCCCTTAAATTATGATCTATAAGGACCTTTGTGGGTGGGTAT
ATAATATACTACCCCAGTACAAAGAATTCGACTGGAATTTGAAGTATTTCTGCTAAGAGA
AAATAATGTAAAAACACCTTAGAGCGGCGAGGGACTGGACCTGAGGAGGAGAGAACTTGT
GAGCAGTTAATAGACCTGTTTGGCTCGGAAAATAGACAATTCTTAGAGACATGTTCAGAA
ATTCATATCTTAACGGCAAAGTAGTTCCCACTACCTGAACATTATCAACGATTGCTATAC
GAATTCAACATAGCAAAAATCTTTACCTAATTTTGTTAATAAACAGTCGTTGAGGTGTAG
AGGACAGAAATATCTAATAGGACTATGAATGTGATGGGCCTGCTGTCGCCCTCGAATATA
AATATTTGATTTGATGATAAGTATGCTACAATGAGTTGGCGGACTTCAGAAATACTTCAA
TTCAGAAATTCGAAATTCTTTAGGTATTG
>PI_604511
CACCATCTAACCGATACCCTTATGTCCTGATTAATAATTAAAATAGAAAAACCCGAACGT
GGCAATAATGTCTTTCTTAAGCTTTTTTTTTAGGTTTGACTACCTCGCACACGGGAATAT
ATATGGGTGTCAAATGCTTCTGTAGATACCCCCGGTCCTTCAGCTGCGGACCATGTTCCT
ATGGTGTATAGTTCTCATGCGGCACGTCTGAGTCTCCCACTATTTCCTTAAAATACCGAC
GTGCTAAAAATCAACAGACCCCTTAAATTATGATCTATAAGGACCTTGGTGGGTGGGTAT
ATAATATACTACCCCAGTACAAAGAATTCGACTGGAATTTGAAGTATTTCTGCTAAGAGA
AAATAATGTAAAAACACCTTAGAGCGGCGAGGGACTGGACCTGAGGAGGAGAGAACTTGT
GATCAGTTAATAGACCTGTTTGGCTCGGAAAATAGACAATTCTTAGAGACATGTTCAGAA
ATTCATATCTTAACGGCAAAGTAGTTCCCACTACCTGAACATTATCAACGATTGCTATAC
GAATTCAACATAGCAAAAATCTTTACCTAATTTTGTTAATAAACAGTCGTTGAGGTGTAG
AGGACAGAAATATCTAATAGGACTATGAATGTGATGGGCCTGCTGTCGCCCTCGAATATA
AATATTTGATTTTATGATAAGTATGCTACAATGAGTTTGCGGACTTCAGAAATACTTCAA
TTCAGAAATTCGAAATTCTTTAGGTATTG
>PI_604507
CACCATCTAACCGATACCCTTATGTCCTGATTAATAATTAAAATCGAAAAACCCGAACGT
GGCAATAATGTCTTTCTTAAGCTTTTTTTTTAGGTTTGACTACCTCGCACACGGGAATAT
ATATGGGTGTCAAATGCTTCTGTAGATACCCCCGGTCCTTCAGCTGCGGACCATGTTCCT
ATGGTGTATAGTTCTCATGCGGCACGTCTGAGTCTCCCACTATTTCCTTAAAATACCGAC
GTGATAAAAATCAAAAGACCCCTTAAATTATGATCTATAAGGACCTTTGTGGGTGGGTAT
ATAATATACTACCCCAGTACAAAGAATTCGACTGGAATTTGAAGTATTTCTGCTAAGAGA
AAATAATGTAAAAACACCTTAGAGCGGCGAGGGACTGGACCTGAGGAGGAGAGAACTTGT
GATCAGTTAATAGACCTGTTTGGCTCGGAAAATAGACAATTCTTAGAGACATGTTCAGAA
ATTCATATCTTAACGGCAAAGTAGTTCCCACTACCTGAACATTATCAACGATTGCTATAC
GAATTCAACATAGCAAAAATCTTTACCTAATTTTGTTAATAAACAGTCGTTGAGGTGTAG
AGGACAGAAATATCTAATAGGACTATGAATGTGATGGGCCTGCTGTCGCCCTCGAATATA
AATATTTGATTTTATGCTAAGTATGCTACAATGAGTTGGCGGACTTCAGAAATACTTCAA
TTCAGAAATTCGAAATTCTTTAGGTATTG
>PI_540700
CACCATCTAACCGATACCCTTATGTCCTGATTAATAATTAAAATAGAAAAACCCGAACGT
GGCAATAATGTCTTTCTTAAGCTTTTTTTTTAGGTTTGACTACCTCGCACACGGGAATAT
ATATGGGTGTCAAATGCTTCTGTAGATACCCCCGGTCCTTCAGCTGCGGACCATGTTCCT
ATGGTGTATAGTTCTCATGCGGCACGTCTGAGTCTCCCACTATTTCCTTAAAATACCGAC
GTGATAAAAATCAAAAGACCCCTTAAATTATGATCTATAAGGACCTTTGTGGGTGGGTAT
ATAATATACTACCCCAGTACAAAGAATTCGACTGGAATTTGAAGTATTTCTGCTAAGAGA
AAATAATGTAAAAACACCTTAGAGCGGCGAGGGACTGGACCTGAGGAGGAGAGAACTTGT
GATCAGTTAATAGACCTGTTTGGCTCGGAAAATAGACAATTCTTAGAGACATGTTCAGAA
ATTCATATCTTAACGGCAAAGTAGTTCCCACTACCTGAACATTATCAACGATTGCTATAC
GAATTCAACATAGCAAAAATCTTTACCTAATTTTGTTAATAAACAGTCGTTGAGGTGTAG
AGGACAGAAATATCTAATAGGACTATGAATGTGATGGGCCTGCTGTCGCCCTCGAATATA
AATATTTGATTTTATGCTAAGTATGCTACAATGAGTTGGCGGACTTCAGAAATACTTCAA
TTCAGAAATTCGAAATTCTTTAGGTATTG
>PI_540693
CACCATCTAACCGATACCCTTATGTCCTGATTAATAATTAAAATAGAAAAACCCGAACGT
GGCAATAATGTCTTTCTTAAGCTTTTTTTTTAGGTTTGACTACCTCGCACACGGGAATAT
ATATGGGTGTCAAATGCTTCTGTAGATACCCCCGGTCCTTCAGCTGCGGACCATGTTCCT
ATGGTGTATAGTTCTCATGCGGCACGTCTGAGTCTCCCACTATTTCCTTAAAATACCGAC
GTGATAAAAATCAAAAGACCCCTTAAATTATGATCTATAAGGACCTTTGTGGGTGGGTAT
ATAATATACTACCCCAGTACAAAGAATTCGACTGGAATTTGAAGTATTTCTGCTAAGAGA
AAATAATGTAAAAACACCTTAGAGCGGCGAGGGACTGGACCTGAGGAGGAGAGAACTTGT
GATCAGTTAATAGACCTGTTTGGCTCGGAAAATAGACAATTCTTAGAGACATGTTCAGAA
ATTCATATCTTAACGGCAAAGTAGTTCCCACTACCTGAACATTATCAACGATTGCTATAC
GAATTCAACATAGCAAAAATCTTTACCTAATTTTGTTAATAAACAGTCGTTGAGGTGTAG
AGGACAGAAATATCTAATAGGACTATGAATGTGATGGGCCTGCTGTCGCCCTCGAATATA
AATATTTGATTTTATGCTAAGTATGCTACAATGAGTTGGCGGACTTCAGAAATACTTCAA
TTCAGAAATTCGAAATTCTTTAGGTATTG
>PI_540691
CACCATCTAACCGATACCCTTATGTCCTGATTAATAATTAAAATAGAAAAACCCGAACGT
GGCAATAATGTCTTTCTTAAGCTTTTTTTTTAGGTTTGACTACCTCGCACACGGGAATAT
ATATGGGGGTCAAATGCTTCTGTAGATACCCCCGGTCCTTCAGCTGCGGACCATGTTCCT
ATGGTGTATAGTTCTCATGCGGCACGTCTGAGTCTCCCACTATTTCCTTAAAATACCGAC
GTGATAAAAATCAAAAGACCCCTTAAATTATGATCTATAAGGACCTTTGTGGGTGGGTAT
ATAATATACTACCCCAGTACAAAGAATTCGACTGGAATTTGAAGTATTTCTGCTAAGAGA
AAATAATGTAAAAACACCTTAGAGCGGCGAGGGACTGGACCTGAGGAGGAGAGAACTTGT
GAGCAGTTAATAGACCTGTTTGGCTCGGAAAATAGACAATTCTTAGAGACATGTTCAGAA
ATTCATATCTTAACGGCAAAGTAGTTCCCACTACCTGAACATTATCAACGATTGCTATAC
GAATTCAACATAGCAAAAATCTTTACCTAATTTTGTTAATAAACAGTCGTTGAGGTGTAG
AGGACAGAAATATCTAATAGGACTATGAATGTGATGGGCCTGCTGTCGCCCTCGAATATA
AATATTTGATTTGATGATAAGTATGCTACAATGAGTTGGCGGACTTCAGAAATACTTCAA
TTCAGAAATTCGAAATTCTTTAGGTATTG
>PI_540667
CACCATCTAACCGATACCCTTATGTCCTGATTAATAATTAAAATAGAAAAACCCGAACGT
GGCAATAATGTCTTTCTTAAGCTTTTTTTTTAGGTTTGACTACCTCGCACACGGGAATAT
ATATGGGGGTCAAATGCTTCTGTAGATACCCCCGGTCCTTCAGCTGCGGACCATGTTCCT
ATGGTGTATAGTTCTCATGCGGCACGTCTGAGTCTCCCACTATTTCCTTAAAATACCGAC
GTGATAAAAATCAAAAGACCCCTTAAATTATGATCTATAAGGACCTTTGTGGGTGGGTAT
ATAATATACTACCCCAGTACAAAGAATTCGACTGGAATTTGAAGTATTTCTGCTAAGAGA
AAATAATGTAAAAACACCTTAGAGCGGCGAGGGACTGGACCTGAGGAGGAGAGAACTTGT
GAGCAGTTAATAGACCTGTTTGGCTCGGAAAATAGACAATTCTTAGAGACATGTTCAGAA
ATTCATATCTTAACGGCAAAGTAGTTCCCACTACCTGAACATTATCAACGATTGCTATAC
GAATTCAACATAGCAAAAATCTTTACCTAATTTTGTTAATAAACAGTCGTTGAGGTGTAG
AGGACAGAAATATCTAATAGGACTATGAATGTGATGGGCCTGCTGTCGCCCTCGAATATA
AATATTTGATTTGATGATAAGTATGCTACAATGAGTTGGCGGACTTCAGAAATACTTCAA
TTCAGAAATTCGAAATTCTTTAGGTATTG
>PI_540666
CACCATCTAACCGATACCCTCATGTCCTGATTAATAATTAAAATCGAAAAACCCGGACGT
GGCAATAATGTCTTTCTTAAGCTTTTTTTTTAGGTTTGACTACCTCGCACACGGGAATAT
ATATGGGTGTCAAATGCTTCTGTAGATACCCCCGGTCCTTCAGCTGCGGACCATGTTCCT
ATGGTGTATAGTTCTCATGCGGCACGTCTGAGTCTCCCACTATTTCCTTAAAATACCGAC
GTGATAAAAATTAAAAGACCCCTTAAATTATGATCTATAAGGACCTTTGTGGGTGGGTAT
ATAATATACTACCCCAGTACAAAGAATTCGACTGGAATTTGAAGTATTTCTGCTACGAGA
AAATAATGTAAAAACACCTTAGAGCGGCGAGGGACTGGACCTGAGGAGGAGAGAACTTGT
GATCAGTTAATAGACCTGTTTGGCTCGGAAAATAGACAATTCTTAGAGACATGTTCAGAA
ATTCATAGCTTAAAGGCAAAGTAGTTCCCACTACCTGAACATGATCAACGATTGCTATAC
GAATTCAACATAGCAAAAATCTTGACCTAATTTGGTTAATAAACAGTCGTTGAGGTGTAG
AGGACAGAAATATCTAATAGGACTATGAATGTGATGGGCCTGCTGTCGCCCTCGAATATA
AATATTTGATTTTATGATAAGTATGCTACAATGAGTTGGCGGACTTCAGAAATACTTCAA
TTCAGAAATGCGAAATTCTTTAGGTATTG
>PI_540664
CACCATCTAACCGATACCCTTATGTCCTGATTAATAATTAAAATAGAAAAACCCGAACGT
GGCAATAATGTCTTTCTTAAGCTTTTTTTTTAGGTTTGACTACCTCGCACACGGGAATAT
ATATGGGTGTCAAATGCTTCTGTAGATACCCCCGGTCCTTCAGCTGCGGACCATGTTCCT
ATGGTGTATAGTTCTCATGCGGCACGTCTGAGTCTCCCACTATTTCCTTAAAATACCGAC
GTGCTAAAAATCAACAGACCCCTTAAATTATGATCTATAAGGACCTTGGTGGGTGGGTAT
ATAATATACTACCCCAGTACAAAGAATTCGACTGGAATTTGAAGTATTTCTGCTAAGAGA
AAATAATGTAAAAACACCTTAGAGCGGCGAGGGACTGGACCTGAGGAGGAGAGAACTTGT
GATCAGTTAATAGACCTGTTTGGCTCGGAAAATAGACAATTCTTAGAGACATGTTCAGAA
ATTCATATCTTAACGGCAAAGTAGTTCCCACTACCTGAACATTATCAACGATTGCTATAC
GAATTCAACATAGCAAAAATCTTTACCTAATTTTGTTAATAAACAGTCGTTGAGGTGTAG
AGGACAGAAATATCTAATAGGACTATGAATGTGATGGGCCTGCTGTCGCCCTCGAATATA
AATATTTGATTTTATGATAAGTATGCTACAATGAGTTTGCGGACTTCAGAAATACTTCAA
TTCAGAAATTCGAAATTCTTTAGGTATTG
>PI_540662
CACCATCTAACCGATACCCTTATGTCCTGATTAATAATTAAAATAGAAAAACCCGAACGT
GGCAATAATGTCTTTCTTAAGCTTTTTTTTTAGGTTTGACTACCTCGCACACGGGAATAT
ATATGGGTGTCAAATGCTTCTGTAGATACCCCCGGTCCTTCAGCTGCGGACCATGTTCCT
ATGGTGTATAGTTCTCATGCGGCACGTCTGAGTCTCCCACTATTTCCTTAAAATACCGAC
GTGCTAAAAATCAACAGACCCCTTAAATTATGATCTATAAGGACCTTGGTGGGTGGGTAT
ATAATATACTACCCCAGTACAAAGAATTCGACTGGAATTTGAAGTATTTCTGCTAAGAGA
AAATAATGTAAAAACACCTTAGAGCGGCGAGGGACTGGACCTGAGGAGGAGAGAACTTGT
GATCAGTTAATAGACCTGTTTGGCTCGGAAAATAGACAATTCTTAGAGACATGTTCAGAA
ATTCATATCTTAACGGCAAAGTAGTTCCCACTACCTGAACATTATCAACGATTGCTATAC
GAATTCAACATAGCAAAAATCTTTACCTAATTTTGTTAATAAACAGTCGTTGAGGTGTAG
AGGACAGAAATATCTAATAGGACTATGAATGTGATGGGCCTGCTGTCGCCCTCGAATATA
AATATTTGATTTTATGATAAGTATGCTACAATGAGTTTGCGGACTTCAGAAATACTTCAA
TTCAGAAATTCGAAATTCTTTAGGTATTG
>PI_540661
CACCATCTAACCGATACCCTTATGTCCTGATTAATAATTAAAATAGAAAAACCCGAACGT
GGCAATAATGTCTTTCTTAAGCTTTTTTTTTAGGTTTGACTACCTCGCACACGGGAATAT
ATATGGGGGTCAAATGCTTCTGTAGATACCCCCGGTCCTTCAGCTGCGGACCATGTTCCT
ATGGTGTATAGTTCTCATGCGGCACGTCTGAGTCTCCCACTATTTCCTTAAAATACCGAC
GTGATAAAAATCAAAAGACCCCTTAAATTATGATCTATAAGGACCTTTGTGGGTGGGTAT
ATAATATACTACCCCAGTACAAAGAATTCGACTGGAATTTGAAGTATTTCTGCTAAGAGA
AAATAATGTAAAAACACCTTAGAGCGGCGAGGGACTGGACCTGAGGAGGAGAGAACTTGT
GAGCAGTTAATAGACCTGTTTGGCTCGGAAAATAGACAATTCTTAGAGACATGTTCAGAA
ATTCATATCTTAACGGCAAAGTAGTTCCCACTACCTGAACATTATCAACGATTGCTATAC
GAATTCAACATAGCAAAAATCTTTACCTAATTTTGTTAATAAACAGTCGTTGAGGTGTAG
AGGACAGAAATATCTAATAGGACTATGAATGTGATGGGCCTGCTGTCGCCCTCGAATATA
AATATTTGATTTGATGATAAGTATGCTACAATGAGTTGGCGGACTTCAGAAATACTTCAA
TTCAGAAATTCGAAATTCTTTAGGTATTG
>PI_540660
CACCATCTAACCGATACCCTTATGTCCTGATTAATAATTAAAATAGAAAAACCCGAACGT
GGCAATAATGTCTTTCTTAAGCTTTTTTTTTAGGTTTGACTACCTCGCACACGGGAATAT
ATATGGGTGTCAAATGCTTCTGTAGATACCCCCGGTCCTTCAGCTGCGGACCATGTTCCT
ATGGTGTATAGTTCTCATGCGGCACGTCTGAGTCTCCCACTATTTCCTTAAAATACCGAC
GTGCTAAAAATCAACAGACCCCTTAAATTATGATCTATAAGGACCTTGGTGGGTGGGTAT
ATAATATACTACCCCAGTACAAAGAATTCGACTGGAATTTGAAGTATTTCTGCTAAGAGA
AAATAATGTAAAAACACCTTAGAGCGGCGAGGGACTGGACCTGAGGAGGAGAGAACTTGT
GATCAGTTAATCGACCTGTTTGGCTCGGAAAATAGACAATTCTTAGAGACATGTTCAGAA
ATTCATATCTTAACGGCAAAGTAGTTCCCACTACCTGAACATTATCAACGATTGCTATAC
GAATTCAACATAGCAAAAATCTTTACCTAATTTTGTTAATAAACAGTCGTTGAGGTGTAG
AGGACAGAAATATCTAATAGGACTATGAATGTGATGGGCCTGCTGTCGCCCTCGAATATA
AATATTTGATTTTATGATAAGTATGCTACAATGAGTTTGCGGACTTCAGAAATACTTCAA
TTCAGAAATTCGAAATTCTTTAGGTATTG
>PI_540659
CACCATCTAACCGATACCCTTATGTCCTGATTAATAATTAAAATAGAAAAACCCGAACGT
GGCAATAATGTCTTTCTTAAGCTTTTTTTTTAGGTTTGACTACCTCGCACACGGGAATAT
ATATGGGTGTCAAATGCTTCTGTAGATACCCCCGGTCCTTCAGCTGCGGACCATGTTCCT
ATGGTGTATAGTTCTCATGCGGCACGTCTGAGTCTCCCACTATTTCCTTAAAATACCGAC
GTGCTAAAAATCAACAGACCCCTTAAATTATGATCTATAAGGACCTTGGTGGGTGGGTAT
ATAATATACTACCCCAGTACAAAGAATTCGACTGGAATTTGAAGTATTTCTGCTAAGAGA
AAATAATGTAAAAACACCTTAGAGCGGCGAGGGACTGGACCTGAGGAGGAGAGAACTTGT
GATCAGTTAATAGACCTGTTTGGCTCGGAAAATAGACAATTCTTAGAGACATGTTCAGAA
ATTCATATCTTAACGGCAAAGTAGTTCCCACTACCTGAACATTATCAACGATTGCTATAC
GAATTCAACATAGCAAAAATCTTTACCTAATTTTGTTAATAAACAGTCGTTGAGGTGTAG
AGGACAGAAATATCTAATAGGACTATGAATGTGATGGGCCTGCTGTCGCCCTCGAATATA
AATATTTGATTTTATGATAAGTATGCTACAATGAGTTTGCGGACTTCAGAAATACTTCAA
TTCAGAAATTCGAAATTCTTTAGGTATTG
>PI_540658
CACCATCTAACCGATACCCTTATGTCCTGATTAATAATTAAAATAGAAAAACCCGAACGT
GGCAATAATGTCTTTCTTAAGCTTTTTTTTTAGGTTTGACTACCTCGCACACGGGAATAT
ATATGGGTGTCAAATGCTTCTGTAGATACCCCCGGTCCTTCAGCTGCGGACCATGTTCCT
ATGGTGTATAGTTCTCATGCGGCACGTCTGAGTCTCCCACTATTTCCTTAAAATACCGAC
GTGCTAAAAATCAACAGACCCCTTAAATTATGATCTATAAGGACCTTGGTGGGTGGGTAT
ATAATATACTACCCCAGTACAAAGAATTCGACTGGAATTTGAAGTATTTCTGCTAAGAGA
AAATAATGTAAAAACACCTTAGAGCGGCGAGGGACTGGACCTGAGGAGGAGAGAACTTGT
GATCAGTTAATAGACCTGTTTGGCTCGGAAAATAGACAATTCTTAGAGACATGTTCAGAA
ATTCATATCTTAACGGCAAAGTAGTTCCCACTACCTGAACATTATCAACGATTGCTATAC
GAATTCAACATAGCAAAAATCTTTACCTAATTTTGTTAATAAACAGTCGTTGAGGTGTAG
AGGACAGAAATATCTAATAGGACTATGAATGTGATGGGCCTGCTGTCGCCCTCGAATATA
AATATTTGATTTTATGATAAGTATGCTACAATGAGTTTGCGGACTTCAGAAATACTTCAA
TTCAGAAATTCGAAATTCTTTAGGTATTG
>PI_540656
CACCATCTAACCGATACCCTTATGTCCTGATTAATAATTAAAATAGAAAAACCCGAACGT
GGCAATAATGTCTTTCTTAAGCTTTTTTTTTAGGTTTGACTACCTCGCACACGGGAATAT
ATATGGGGGTCAAATGCTTCTGTAGATACCCCCGGTCCTTCAGCTGCGGACCATGTTCCT
ATGGTGTATAGTTCTCATGCGGCACGTCTGAGTCTCCCACTATTTCCTTAAAATACCGAC
GTGATAAAAATCAAAAGACCCCTTAAATTATGATCTATAAGGACCTTTGTGGGTGGGTAT
ATAATATACTACCCCAGTACAAAGAATTCGACTGGAATTTGAAGTATTTCTGCTAAGAGA
AAATAATGTAAAAACACCTTAGAGCGGCGAGGGACTGGACCTGAGGAGGAGAGAACTTGT
GAGCAGTTAATAGACCTGTTTGGCTCGGAAAATAGACAATTCTTAGAGACATGTTCAGAA
ATTCATATCTTAACGGCAAAGTAGTTCCCACTACCTGAACATTATCAACGATTGCTATAC
GAATTCAACATAGCAAAAATCTTTACCTAATTTTGTTAATAAACAGTCGTTGAGGTGTAG
AGGACAGAAATATCTAATAGGACTATGAATGTGATGGGCCTGCTGTCGCCCTCGAATATA
AATATTTGATTTGATGATAAGTATGCTACAATGAGTTGGCGGACTTCAGAAATACTTCAA
TTCAGAAATTCGAAATTCTTTAGGTATTG
>PI_540653
CACCATCTAACCGATACCCTCATGTCCTGATTAATAATTAAAATCGAAAAACCCGGACGT
GGCAATAATGTCTTTCTTAAGCTTTTTTTTTAGGTTTGACTACCTCGCACACGGGAATAT
ATATGGGTGTCAAATGCTTCTGTAGATACCCCCGGTCCTTCAGCTGCGGACCATGTTCCT
ATGGTGTATAGTTCTCATGCGGCACGTCTGAGTCTCCCACTATTTCCTTAAAATACCGAC
GTGATAAAAATTAAAAGACCCCTTAAATTATGATCTATAAGGACCTTTGTGGGTGGGTAT
ATAATATACTACCCCAGTACAAAGAATTCGACTGGAATTTGAAGTATTTCTGCTACGAGA
AAATAATGTAAAAACACCTTAGAGCGGCGAGGGACTGGACCTGAGGAGGAGAGAACTTGT
GATCAGTTAATAGACCTGTTTGGCTCGGAAAATAGACAATTCTTAGAGACATGTTCAGAA
ATTCATAGCTTAAAGGCAAAGTAGTTCCCACTACCTGAACATGATCAACGATTGCTATAC
GAATTCAACATAGCAAAAATCTTGACCTAATTTGGTTAATAAACAGTCGTTGAGGTGTAG
AGGACAGAAATATCTAATAGGACTATGAATGTGATGGGCCTGCTGTCGCCCTCGAATATA
AATATTTGATTTTATGATAAGTATGCTACAATGAGTTGGCGGACTTCAGAAATACTTCAA
TTCAGAAATGCGAAATTCTTTAGGTATTG
>PI_540652_1
CACCATCTAACCGATACCCTTATGTCCTGATTAATAATTAAAATCGAAAAACCCGAACGT
GGCAATAATGTCTTTCTTAAGCTTTTTTTTTAGGTTTGACTACCTCGCACACGGGAATAT
ATATGGGTGTCAAATGCTTCTGTAGATACCCCCGGTCCTTCAGCTGCGGACCATGTTCCT
ATGGTGTATAGTTCTCATGCGGCACGTCTGAGTCTCCCACTATTTCCTTAAAATACCGAC
GTGATAAAAATCAAAAGACCCCTTAAATTATGATCTATAAGGACCTTTGTGGGTGGGTAT
ATAATATACTACCCCAGTACAAAGAATTCGACTGGAATTTGAAGTATTTCTGCTAAGAGA
AAATAATGTAAAAACACCTTAGAGCGGCGAGGGACTGGACCTGAGGAGGAGAGAACTTGT
GATCCGTTAATAGACCTGTTTGGCTCGGAAAATAGACAATTCTTAGAGACATGTTCAGAA
ATTCATATCTTAAAGGCAAAGTAGTTCCCACTACCTGAACATTATCAACGATTGCTATAC
GAATTCAACATAGCAAAAATCTTTACCTAATTTTGGTAATAAACAGTCGTTGAGGTGTAG
AGGACCGAAATATCTAATAGGACTATGACTGTGATGGGCCTGCTGTCGCCCTCGAATTTA
AATATTTGATTTTATGATAAGTATGCTACAATGAGTTGGCGGACTTCAGAAATACTTCAA
TTCAGAAATTCGAAATTCTTTAGGTATTG
>PI_540652
CACCATCTAACCGATACCCTTATGTCCTGATTAATAATTAAAATAGAAAAACCCGAACGT
GGCAATAATGTCTTTCTTAAGCTTTTTTTTTAGGTTTGACTACCTCGCACACGGGAATAT
ATATGGGTGTCAAATGCTTCTGTAGATACCCCCGGTCCTTCAGCTGCGGACCATGTTCCT
ATGGTGTATAGTTCTCATGCGGCACGTCTGAGTCTCCCACTATTTCCTTAAAATACCGAC
GTGCTAAAAATCAACAGACCCCTTAAATTATGATCTATAAGGACCTTGGTGGGTGGGTAT
ATAATATACTACCCCAGTACAAAGAATTCGACTGGAATTTGAAGTATTTCTGCTAAGAGA
AAATAATGTAAAAACACCTTAGAGCGGCGAGGGACTGGACCTGAGGAGGAGAGAACTTGT
GATCAGTTAATAGACCTGTTTGGCTCGGAAAATAGACAATTCTTAGAGACATGTTCAGAA
ATTCATATCTTAACGGCAAAGTAGTTCCCACTACCTGAACATTATCAACGATTGCTATAC
GAATTCAACATAGCAAAAATCTTTACCTAATTTTGTTAATAAACAGTCGTTGAGGTGTAG
AGGACAGAAATATCTAATAGGACTATGAATGTGATGGGCCTGCTGTCGCCCTCGAATATA
AATATTTGATTTTATGATAAGTATGCTACAATGAGTTTGCGGACTTCAGAAATACTTCAA
TTCAGAAATTCGAAATTCTTTAGGTATTG
>PI_540648
CACCATCTAACCGATACCCTTATGTCCTGATTAATAATTAAAATAGAAAAACCCGAACGT
GGCAATAATGTCTTTCTTAAGCTTTTTTTTTAGGTTTGACTACCTCGCACACGGGAATAT
ATATGGGTGTCAAATGCTTCTGTAGATACCCCCGGTCCTTCAGCTGCGGACCATGTTCCT
ATGGTGTATAGTTCTCATGCGGCACGTCTGAGTCTCCCACTATTTCCTTAAAATACCGAC
GTGCTAAAAATCAACAGACCCCTTAAATTATGATCTATAAGGACCTTGGTGGGTGGGTAT
ATAATATACTACCCCAGTACAAAGAATTCGACTGGAATTTGAAGTATTTCTGCTAAGAGA
AAATAATGTAAAAACACCTTAGAGCGGCGAGGGACTGGACCTGAGGAGGAGAGAACTTGT
GATCAGTTAATAGACCTGTTTGGCTCGGAAAATAGACAATTCTTAGAGACGTGTTCAGAA
ATTCATATCTTAACGGCAAAGTAGTTCCCACTACCTGAACATTATCAACGATTGCTATAC
GAATTCAACATAGCAAAAATCTTTACCTAATTTTGTTAATAAACAGTCGTTGAGGTGTAG
AGGACAGAAATATCTAATAGGACTATGAATGTGATGGGCCTGCTGTCGCCCTCGAATATA
AATATTTGATTTTATGATAAGTATGCTACAATGAGTTTGCGGACTTCAGAAATACTTCAA
TTCAGAAATTCGAAATTCTTTAGGTATTG
>PI_540647
CACCATCTAACCGATACCCTTATGTCCTGATTAATAATTAAAATAGAAAAACCCGAACGT
GGCAATAATGTCTTTCTTAAGCTTTTTTTTTAGGTTTGACTACCTCGCACACGGGAATAT
ATATGGGGGTCAAATGCTTCTGTAGATACCCCCGGTCCTTCAGCTGCGGACCATGTTCCT
ATGGTGTATAGTTCTCATGCGGCACGTCTGAGTCTCCCACTATTTCCTTAAAATACCGAC
GTGATAAAAATCAAAAGACCCCTTAAATTATGATCTATAAGGACCTTTGTGGGTGGGTAT
ATAATATACTACCCCAGTACAAAGAATTCGACTGGAATTTGAAGTATTTCTGCTAAGAGA
AAATAATGTAAAAACACCTTAGAGCGGCGAGGGACTGGACCTGAGGAGGAGAGAACTTGT
GAGCAGTTAATAGACCTGTTTGGCTCGGAAAATAGACAATTCTTAGAGACATGTTCAGAA
ATTCATATCTTAACGGCAAAGTAGTTCCCACTACCTGAACATTATCAACGATTGCTATAC
GAATTCAACATAGCAAAAATCTTTACCTAATTTTGTTAATAAACAGTCGTTGAGGTGTAG
AGGACAGAAATATCTAATAGGACTATGAATGTGATGGGCCTGCTGTCGCCCTCGAATATA
AATATTTGATTTGATGATAAGTATGCTACAATGAGTTGGCGGACTTCAGAAATACTTCAA
TTCAGAAATTCGAAATTCTTTAGGTATTG
>PI_540645
CACCATCTAACCGATACCCTTATGTCCTGATTAATAATTAAAATAGAAAAACCCGAACGT
GGCAATAATGTCTTTCTTAAGCTTTTTTTTTAGGTTTGACTACCTCGCACACGGGAATAT
ATATGGGTGTCAAATGCTTCTGTAGATACCCCCGGTCCTTCAGCTGCGGACCATGTTCCT
ATGGTGTATAGTTCTCATGCGGCACGTCTGAGTCTCCCACTATTTCCTTAAAATACCGAC
GTGCTAAAAATCAACAGACCCCTTAAATTATGATCTATAAGGACCTTGGTGGGTGGGTAT
ATAATATACTACCCCAGTACAAAGAATTCGACTGGAATTTGAAGTATTTCTGCTAAGAGA
AAATAATGTAAAAACACCTTAGAGCGGCGAGGGACTGGACCTGAGGAGGAGAGAACTTGT
GATCAGTTAATAGACCTGTTTGGCTCGGAAAATAGACAATTCTTAGAGACATGTTCAGAA
ATTCATATCTTAACGGCAAAGTAGTTCCCACTACCTGAACATTATCAACGATTGCTATAC
GAATTCAACATAGCAAAAATCTTTACCTAATTTTGTTAATAAACAGTCGTTGAGGTGTAG
AGGACAGAAATATCTAATAGGACTATGAATGTGATGGGCCTGCTGTCGCCCTCGAATATA
AATATTTGATTTTATGATAAGTATGCTACAATGAGTTTGCGGACTTCAGAAATACTTCAA
TTCAGAAATTCGAAATTCTTTAGGTATTG
>PI_540643
CACCATCTAACCGATACCCTCATGTCCTGATTAATAATTAAAATCGAAAAACCCGGACGT
GGCAATAATGTCTTTCTTAAGCTTTTTTTTTAGGTTTGACTACCTCGCACACGGGAATAT
ATATGGGTGTCAAATGCTTCTGTAGATACCCCCGGTCCTTCAGCTGCGGACCATGTTCCT
ATGGTGTATAGTTCTCATGCGGCACGTCTGAGTCTCCCACTATTTCCTTAAAATACCGAC
GTGATAAAAATTAAAAGACCCCTTAAATTATGATCTATAAGGACCTTTGTGGGTGGGTAT
ATAATATACTACCCCAGTACAAAGAATTCGACTGGAATTTGAAGTATTTCTGCTACGAGA
AAATAATGTAAAAACACCTTAGAGCGGCGAGGGACTGGACCTGAGGAGGAGAGAACTTGT
GATCAGTTAATAGACCTGTTTGGCTCGGAAAATAGACAATTCTTAGAGACATGTTCAGAA
ATTCATAGCTTAAAGGCAAAGTAGTTCCCACTACCTGAACATGATCAACGATTGCTATAC
GAATTCAACATAGCAAAAATCTTGACCTAATTTGGTTAATAAACAGTCGTTGAGGTGTAG
AGGACAGAAATATCTAATAGGACTATGAATGTGATGGGCCTGCTGTCGCCCTCGAATATA
AATATTTGATTTTATGATAAGTATGCTACAATGAGTTGGCGGACTTCAGAAATACTTCAA
TTCAGAAATGCGAAATTCTTTAGGTATTG
>PI_540638_1
CACCATCTAACCGATACCCTCATGTCCTGATTAATAATTAAAATCGAAAAACCCGGACGT
GGCAATAATGTCTTTCTTAAGCTTTTTTTTTAGGTTTGACTACCTCGCACACGGGAATAT
ATATGGGTGTCAAATGCTTCTGTAGATACCCCCGGTCCTTCAGCTGCGGACCATGTTCCT
ATGGTGTATAGTTCTCATGCGGCACGTCTGAGTCTCCCACTATTTCCTTAAAATACCGAC
GTGATAAAAATTAAAAGACCCCTTAAATTATGATCTATAAGGACCTTTGTGGGTGGGTAT
ATAATATACTACCCCAGTACAAAGAATTCGACTGGAATTTGAAGTATTTCTGCTACGAGA
AAATAATGTAAAAACACCTTAGAGCGGCGAGGGACTGGACCTGAGGAGGAGAGAACTTGT
GATCAGTTAATAGACCTGTTTGGCTCGGAAAATAGACAATTCTTAGAGACATGTTCAGAA
ATTCATAGCTTAAAGGCAAAGTAGTTCCCACTACCTGAACATGATCAACGATTGCTATAC
GAATTCAACATAGCAAAAATCTTGACCTAATTTGGTTAATAAACAGTCGTTGAGGTGTAG
AGGACAGAAATATCTAATAGGACTATGAATGTGATGGGCCTGCTGTCGCCCTCGAATATA
AATATTTGATTTTATGATAAGTATGCTACAATGAGTTGGCGGACTTCAGAAATACTTCAA
TTCAGAAATGCGAAATTCTTTAGGTATTG
>PI_540638
CACCATCTAACCGATACCCTTATGTCCTGATTAATAATTAAAATAGAAAAACCCGAACGT
GGCAATAATGTCTTTCTTAAGCTTTTTTTTTAGGTTTGACTACCTCGCACACGGGAATAT
ATATGGGTGTCAAATGCTTCTGTAGATACCCCCGGTCCTTCAGCTGCGGACCATGTTCCT
ATGGTGTATAGTTCTCATGCGGCACGTCTGAGTCTCCCACTATTTCCTTAAAATACCGAC
GTGCTAAAAATCAACAGACCCCTTAAATTATGATCTATAAGGACCTTGGTGGGTGGGTAT
ATAATATACTACCCCAGTACAAAGAATTCGACTGGAATTTGAAGTATTTCTGCTAAGAGA
AAATAATGTAAAAACACCTTAGAGCGGCGAGGGACTGGACCTGAGGAGGAGAGAACTTGT
GATCAGTTAATAGACCTGTTTGGCTCGGAAAATAGACAATTCTTAGAGACATGTTCAGAA
ATTCATATCTTAACGGCAAAGTAGTTCCCACTACCTGAACATTATCAACGATTGCTATAC
GAATTCAACATAGCAAAAATCTTTACCTAATTTTGTTAATAAACAGTCGTTGAGGTGTAG
AGGACAGAAATATCTAATAGGACTATGAATGTGATGGGCCTGCTGTCGCCCTCGAATATA
AATATTTGATTTTATGATAAGTATGCTACAATGAGTTTGCGGACTTCAGAAATACTTCAA
TTCAGAAATTCGAAATTCTTTAGGTATTG
>PI_540637
CACCATCTAACCGATACCCTTATGTCCTGATTAATAATTAAAATAGAAAAACCCGAACGT
GGCAATAATGTCTTTCTTAAGCTTTTTTTTTAGGTTTGACTACCTCGCACACGGGAATAT
ATATGGGTGTCAAATGCTTCTGTAGATACCCCCGGTCCTTCAGCTGCGGACCATGTTCCT
ATGGTGTATAGTTCTCATGCGGCACGTCTGAGTCTCCCACTATTTCCTTAAAATACCGAC
GTGCTAAAAATCAACAGACCCCTTAAATTATGATCTATAAGGACCTTGGTGGGTGGGTAT
ATAATATACTACCCCAGTACAAAGAATTCGACTGGAATTTGAAGTATTTCTGCTAAGAGA
AAATAATGTAAAAACACCTTAGAGCGGCGAGGGACTGGACCTGAGGAGGAGAGAACTTGT
GATCAGTTAATAGACCTGTTTGGCTCGGAAAATAGACAATTCTTAGAGACATGTTCAGAA
ATTCATATCTTAACGGCAAAGTAGTTCCCACTACCTGAACATTATCAACGATTGCTATAC
GAATTCAACATAGCAAAAATCTTTACCTAATTTTGTTAATAAACAGTCGTTGAGGTGTAG
AGGACAGAAATATCTAATAGGACTATGAATGTGATGGGCCTGCTGTCGCCCTCGAATATA
AATATTTGATTTTATGATAAGTATGCTACAATGAGTTTGCGGACTTCAGAAATACTTCAA
TTCAGAAATTCGAAATTCTTTAGGTATTG
>PI_540635
CACCATCTAACCGATACCCTTATGTCCTGATTAATAATTAAAATAGAAAAACCCGAACGT
GGCAATAATGTCTTTCTTAAGCTTTTTTTTTAGGTTTGACTACCTCGCACACGGGAATAT
ATATGGGTGTCAAATGCTTCTGTAGATACCCCCGGTCCTTCAGCTGCGGACCATGTTCCT
ATGGTGTATAGTTCTCATGCGGCACGTCTGAGTCTCCCACTATTTCCTTAAAATACCGAC
GTGCTAAAAATCAACAGACCCCTTAAATTATGATCTATAAGGACCTTGGTGGGTGGGTAT
ATAATATACTACCCCAGTACAAAGAATTCGACTGGAATTTGAAGTATTTCTGCTAAGAGA
AAATAATGTAAAAACACCTTAGAGCGGCGAGGGACTGGACCTGAGGAGGAGAGAACTTGT
GATCAGTTAATAGACCTGTTTGGCTCGGAAAATAGACAATTCTTAGAGACATGTTCAGAA
ATTCATATCTTAACGGCAAAGTAGTTCCCACTACCTGAACATTATCAACGATTGCTATAC
GAATTCAACATAGCAAAAATCTTTACCTAATTTTGTTAATAAACAGTCGTTGAGGTGTAG
AGGACAGAAATATCTAATAGGACTATGAATGTGATGGGCCTGCTGTCGCCCTCGAATATA
AATATTTGATTTTATGATAAGTATGCTACAATGAGTTTGCGGACTTCAGAAATACTTCAA
TTCAGAAATTCGAAATTCTTTAGGTATTG
>PI_540634
CACCATCTAACCGATACCCTTATGTCCTGATTAATAATTAAAATAGAAAAACCCGAACGT
GGCAATAATGTCTTTCTTAAGCTTTTTTTTTAGGTTTGACTACCTCGCACACGGGAATAT
ATATGGGTGTCAAATGCTTCTGTAGATACCCCCGGTCCTTCAGCTGCGGACCATGTTCCT
ATGGTGTATAGTTCTCATGCGGCACGTCTGAGTCTCCCACTATTTCCTTAAAATACCGAC
GTGCTAAAAATCAACAGACCCCTTAAATTATGATCTATAAGGACCTTGGTGGGTGGGTAT
ATAATATACTACCCCAGTACAAAGAATTCGACTGGAATTTGAAGTATTTCTGCTAAGAGA
AAATAATGTAAAAACACCTTAGAGCGGCGAGGGACTGGACCTGAGGAGGAGAGAACTTGT
GATCAGTTAATCGACCTGTTTGGCTCGGAAAATAGACAATTCTTAGAGACATGTTCAGAA
ATTCATATCTTAACGGCAAAGTAGTTCCCACTACCTGAACATTATCAACGATTGCTATAC
GAATTCAACATAGCAAAAATCTTTACCTAATTTTGTTAATAAACAGTCGTTGAGGTGTAG
AGGACAGAAATATCTAATAGGACTATGAATGTGATGGGCCTGCTGTCGCCCTCGAATATA
AATATTTGATTTTATGATAAGTATGCTACAATGAGTTTGCGGACTTCAGAAATACTTCAA
TTCAGAAATTCGAAATTCTTTAGGTATTG
>PI_540633
CACCATCTAACCGATACCCTTATGTCCTGATTAATAATTAAAATAGAAAAACCCGAACGT
GGCAATAATGTCTTTCTTAAGCTTTTTTTTTAGGTTTGACTACCTCGCACACGGGAATAT
ATATGGGTGTCAAATGCTTCTGTAGATACCCCCGGTCCTTCAGCTGCGGACCATGTTCCT
ATGGTGTATAGTTCTCATGCGGCACGTCTGAGTCTCCCACTATTTCCTTAAAATACCGAC
GTGATAAAAATCAAAAGACCCCTTAAATTATGATCTATAAGGACCTTTGTGGGTGGGTAT
ATAATATACTACCCCAGTACAAAGAATTCGACTGGAATTTGAAGTATTTCTGCTAAGAGA
AAATAATGTAAAAACACCTTAGAGCGGCGAGGGACTGGACCTGAGGAGGAGAGAACTTGT
GATCAGTTAATAGACCTGTTTGGCTCGGAAAATAGACAATTCTTAGAGACATGTTCAGAA
ATTCATATCTTAACGGCAAAGTAGTTCCCACTACCTGAACATTATCAACGATTGCTATAC
GAATTCAACATAGCAAAAATCTTTACCTAATTTTGTTAATAAACAGTCGTTGAGGTGTAG
AGGACAGAAATATCTAATAGGACTATGAATGTGATGGGCCTGCTGTCGCCCTCGAATATA
AATATTTGATTTTATGCTAAGTATGCTACAATGAGTTGGCGGACTTCAGAAATACTTCAA
TTCAGAAATTCGAAATTCTTTAGGTATTG
>PI_540632_1
CACCATCTAACCGATACCCTTATGTCCTGATTAATAATTAAAATAGAAAAACCCGAACGT
GGCAATAATGTCTTTCTTAAGCTTTTTTTTTAGGTTTGACTACCTCGCACACGGGAATAT
ATATGGGTGTCAAATGCTTCTGTAGATACCCCCGGTCCTTCAGCTGCGGACCATGTTCCT
ATGGTGTATAGTTCTCATGCGGCACGTCTGAGTCTCCCACTATTTCCTTAAAATACCGAC
GTGCTAAAAATCAACAGACCCCTTAAATTATGATCTATAAGGACCTTGGTGGGTGGGTAT
ATAATATACTACCCCAGTACAAAGAATTCGACTGGAATTTGAAGTATTTCTGCTAAGAGA
AAATAATGTAAAAACACCTTAGAGCGGCGAGGGACTGGACCTGAGGAGGAGAGAACTTGT
GATCAGTTAATAGACCTGTTTGGCTCGGAAAATAGACAATTCTTAGAGACATGTTCAGAA
ATTCATATCTTAACGGCAAAGTAGTTCCCACTACCTGAACATTATCAACGATTGCTATAC
GAATTCAACATAGCAAAAATCTTTACCTAATTTTGTTAATAAACAGTCGTTGAGGTGTAG
AGGACAGAAATATCTAATAGGACTATGAATGTGATGGGCCTGCTGTCGCCCTCGAATATA
AATATTTGATTTTATGATAAGTATGCTACAATGAGTTTGCGGACTTCAGAAATACTTCAA
TTCAGAAATTCGAAATTCTTTAGGTATTG
>PI_540632
CACCATCTAACCGATACCCTTATGTCCTGATTAATAATTAAAATAGAAAAACCCGAACGT
GGCAATAATGTCTTTCTTAAGCTTTTTTTTTAGGTTTGACTACCTCGCACACGGGAATAT
ATATGGGTGTCAAATGCTTCTGTAGATACCCCCGGTCCTTCAGCTGCGGACCATGTTCCT
ATGGTGTATAGTTCTCATGCGGCACGTCTGAGTCTCCCACTATTTCCTTAAAATACCGAC
GTGCTAAAAATCAACAGACCCCTTAAATTATGATCTATAAGGACCTTGGTGGGTGGGTAT
ATAATATACTACCCCAGTACAAAGAATTCGACTGGAATTTGAAGTATTTCTGCTAAGAGA
AAATAATGTAAAAACACCTTAGAGCGGCGAGGGACTGGACCTGAGGAGGAGAGAACTTGT
GATCAGTTAATAGACCTGTTTGGCTCGGAAAATAGACAATTCTTAGAGACATGTTCAGAA
ATTCATATCTTAACGGCAAAGTAGTTCCCACTACCTGAACATTATCAACGATTGCTATAC
GAATTCAACATAGCAAAAATCTTTACCTAATTTTGTTAATAAACAGTCGTTGAGGTGTAG
AGGACAGAAATATCTAATAGGACTATGAATGTGATGGGCCTGCTGTCGCCCTCGAATATA
AATATTTGATTTTATGATAAGTATGCTACAATGAGTTTGCGGACTTCAGAAATACTTCAA
TTCAGAAATTCGAAATTCTTTAGGTATTG
>PI_540631
CACCATCTAACCGATACCCTCATGTCCTGATTAATAATTAAAATCGAAAAACCCGGACGT
GGCAATAATGTCTTTCTTAAGCTTTTTTTTTAGGTTTGACTACCTCGCACACGGGAATAT
ATATGGGTGTCAAATGCTTCTGTAGATACCCCCGGTCCTTCAGCTGCGGACCATGTTCCT
ATGGTGTATAGTTCTCATGCGGCACGTCTGAGTCTCCCACTATTTCCTTAAAATACCGAC
GTGATAAAAATTAAAAGACCCCTTAAATTATGATCTATAAGGACCTTTGTGGGTGGGTAT
ATAATATACTACCCCAGTACAAAGAATTCGACTGGAATTTGAAGTATTTCTGCTACGAGA
AAATAATGTAAAAACACCTTAGAGCGGCGAGGGACTGGACCTGAGGAGGAGAGAACTTGT
GATCAGTTAATAGACCTGTTTGGCTCGGAAAATAGACAATTCTTAGAGACATGTTCAGAA
ATTCATAGCTTAAAGGCAAAGTAGTTCCCACTACCTGAACATGATCAACGATTGCTATAC
GAATTCAACATAGCAAAAATCTTGACCTAATTTGGTTAATAAACAGTCGTTGAGGTGTAG
AGGACAGAAATATCTAATAGGACTATGAATGTGATGGGCCTGCTGTCGCCCTCGAATATA
AATATTTGATTTTATGATAAGTATGCTACAATGAGTTGGCGGACTTCAGAAATACTTCAA
TTCAGAAATGCGAAATTCTTTAGGTATTG
>PI_540625_1
CACCATCTAACCGATACCCTCATGTCCTGATTAATAATTAAAATCGAAAAACCCGGACGT
GGCAATAATGTCTTTCTTAAGCTTTTTTTTTAGGTTTGACTACCTCGCACACGGGAATAT
ATATGGGTGTCAAATGCTTCTGTAGATACCCCCGGTCCTTCAGCTGCGGACCATGTTCCT
ATGGTGTATAGTTCTCATGCGGCACGTCTGAGTCTCCCACTATTTCCTTAAAATACCGAC
GTGATAAAAATTAAAAGACCCCTTAAATTATGATCTATAAGGACCTTTGTGGGTGGGTAT
ATAATATACTACCCCAGTACAAAGAATTCGACTGGAATTTGAAGTATTTCTGCTACGAGA
AAATAATGTAAAAACACCTTAGAGCGGCGAGGGACTGGACCTGAGGAGGAGAGAACTTGT
GATCAGTTAATAGACCTGTTTGGCTCGGAAAATAGACAATTCTTAGAGACATGTTCAGAA
ATTCATAGCTTAAAGGCAAAGTAGTTCCCACTACCTGAACATGATCAACGATTGCTATAC
GAATTCAACATAGCAAAAATCTTGACCTAATTTGGTTAATAAACAGTCGTTGAGGTGTAG
AGGACAGAAATATCTAATAGGACTATGAATGTGATGGGCCTGCTGTCGCCCTCGAATATA
AATATTTGATTTTATGATAAGTATGCTACAATGAGTTGGCGGACTTCAGAAATACTTCAA
TTCAGAAATGCGAAATTCTTTAGGTATTG
>PI_540625
CACAATCTGACCGATACCCTTATGTCCTGATTAATAATTAAAATCGAAAAACCCTAACGT
GGCAATAATATCGTTCTTAAGCTTTTTTTCTAGGTTTGACTACCTCGCACACGGGAATAT
ATATAGGTGTCAAATGCTTCTGTAGATACCCCCGGTCCTTCAGCTGCGGACCATGTTCCT
ATGGTGTATAGTTCTCATGCGGCACGTCCGAGTCTGACACTATTTCCTTTAAATACCGAC
GTGATAACAATCAAAAGACCCCTTAAATTATGATCTATAAGGACCTTTGTGGGTGGGTAT
ATAATATACTACCCCAGTACAAAGAATTCGACTTGAATGTGAAGTATTTCTGCTAAGAGA
AAATAAGGTAAAAACACCTTAGAGCGGCGAGGGACTGGACCTGAAGAGGAGAGAACTTGT
GATCCGTTAATCGACCGTTATGGCTCGGAAAATAGACAATTCTTAGCGACGTGTTCAGAA
ATTCATATCTTAAAGGCAAAGTAGTTCCCACTACCTGAGCATTATCAACGATTGCTATAC
GAATTCAACATAGCAAAAATATTTACCTAATGTAGTTCATCGGCAGTCGTTGAGGTGTAG
AGGACATCAATATCTAATAGGACTATGAATGTGATGGGCCTGCTGTCGCCCTCGAATATA
AATATTTGATTTTATGATAAGTATTCTACAATGAGTTGGCGGACTTCAGAAATACTTCAA
TTCAGAAATTCGAAATTCTTTAGGTATTG
>PI_540621
CACCATCTAACCGATACCCTTATGTCCTGATTAATAATTAAAATAGAAAAACCCGAACGT
GGCAATAATGTCTTTCTTAAGCTTTTTTTTTAGGTTTGACTACCTCGCACACGGGAATAT
ATATGGGTGTCAAATGCTTCTGTAGATACCCCCGGTCCTTCAGCTGCGGACCATGTTCCT
ATGGTGTATAGTTCTCATGCGGCACGTCTGAGTCTCCCACTATTTCCTTAAAATACCGAC
GTGCTAAAAATCAACAGACCCCTTAAATTATGATCTATAAGGACCTTGGTGGGTGGGTAT
ATAATATACTACCCCAGTACAAAGAATTCGACTGGAATTTGAAGTATTTCTGCTAAGAGA
AAATAATGTAAAAACACCTTAGAGCGGCGAGGGACTGGACCTGAGGAGGAGAGAACTTGT
GATCAGTTAATAGACCTGTTTGGCTCGGAAAATAGACAATTCTTAGAGACATGTTCAGAA
ATTCATATCTTAACGGCAAAGTAGTTCCCACTACCTGAACATTATCAACGATTGCTATAC
GAATTCAACATAGCAAAAATCTTTACCTAATTTTGTTAATAAACAGTCGTTGAGGTGTAG
AGGACAGAAATATCTAATAGGACTATGAATGTGATGGGCCTGCTGTCGCCCTCGAATATA
AATATTTGATTTTATGATAAGTATGCTACAATGAGTTTGCGGACTTCAGAAATACTTCAA
TTCAGAAATTCGAAATTCTTTAGGTATTG
>PI_540620
CACCATCTAACCGATACCCTTATGTCCTGATTAATAATTAAAATAGAAAAACCCGAACGT
GGCAATAATGTCTTTCTTAAGCTTTTTTTTTAGGTTTGACTACCTCGCACACGGGAATAT
ATATGGGGGTCAAATGCTTCTGTAGATACCCCCGGTCCTTCAGCTGCGGACCATGTTCCT
ATGGTGTATAGTTCTCATGCGGCACGTCTGAGTCTCCCACTATTTCCTTAAAATACCGAC
GTGATAAAAATCAAAAGACCCCTTAAATTATGATCTATAAGGACCTTTGTGGGTGGGTAT
ATAATATACTACCCCAGTACAAAGAATTCGACTGGAATTTGAAGTATTTCTGCTAAGAGA
AAATAATGTAAAAACACCTTAGAGCGGCGAGGGACTGGACCTGAGGAGGAGAGAACTTGT
GAGCAGTTAATAGACCTGTTTGGCTCGGAAAATAGACAATTCTTAGAGACATGTTCAGAA
ATTCATATCTTAACGGCAAAGTAGTTCCCACTACCTGAACATTATCAACGATTGCTATAC
GAATTCAACATAGCAAAAATCTTTACCTAATTTTGTTAATAAACAGTCGTTGAGGTGTAG
AGGACAGAAATATCTAATAGGACTATGAATGTGATGGGCCTGCTGTCGCCCTCGAATATA
AATATTTGATTTGATGATAAGTATGCTACAATGAGTTGGCGGACTTCAGAAATACTTCAA
TTCAGAAATTCGAAATTCTTTAGGTATTG
>PI_540618
CACCATCTAACCGATACCCTTATGTCCTGATTAATAATTAAAATCGAAAAACCCGAACGT
GGCAATAATGTCTTTCTTAAGCTTTTTTTTTAGGTTTGACTACCTCGCACACGGGAATAT
ATATGGGTGTCAAATGCTTCTGTAGATACCCCCGGTCCTTCAGCTGCGGACCATGTTCCT
ATGGTGTATAGTTCTCATGCGGCACGTCTGAGTCTCCCACTATTTCCTTAAAATACCGAC
GTGATAAAAATCAAAAGACCCCTTAAATTATGATCTATAAGGACCTTTGTGGGTGGGTAT
ATAATATACTACCCCAGTACAAAGAATTCGACTGGAATTTGAAGTATTTCTGCTAAGAGA
AAATAATGTAAAAACACCTTAGAGCGGCGAGGGACTGGACCTGAGGAGGAGAGAACTTGT
GATCCGTTAATAGACCTGTTTGGCTCGGAAAATAGACAATTCTTAGAGACATGTTCAGAA
ATTCATATCTTAAAGGCAAAGTAGTTCCCACTACCTGAACATTATCAACGATTGCTATAC
GAATTCAACATAGCAAAAATCTTTACCTAATTTTGGTAATAAACAGTCGTTGAGGTGTAG
AGGACCGAAATATCTAATAGGACTATGACTGTGATGGGCCTGCTGTCGCCCTCGAATTTA
AATATTTGATTTTATGATAAGTATGCTACAATGAGTTGGCGGACTTCAGAAATACTTCAA
TTCAGAAATTCGAAATTCTTTAGGTATTG
>PI_540615
CACCATCTAACCGATACCCTTATGTCCTGATTAATAATTAAAATAGAAAAACCCGAACGT
GGCAATAATGTCTTTCTTAAGCTTTTTTTTTAGGTTTGACTACCTCGCACACGGGAATAT
ATATGGGTGTCAAATGCTTCTGTAGATACCCCCGGTCCTTCAGCTGCGGACCATGTTCCT
ATGGTGTATAGTTCTCATGCGGCACGTCTGAGTCTCCCACTATTTCCTTAAAATACCGAC
GTGCTAAAAATCAACAGACCCCTTAAATTATGATCTATAAGGACCTTGGTGGGTGGGTAT
ATAATATACTACCCCAGTACAAAGAATTCGACTGGAATTTGAAGTATTTCTGCTAAGAGA
AAATAATGTAAAAACACCTTAGAGCGGCGAGGGACTGGACCTGAGGAGGAGAGAACTTGT
GATCAGTTAATAGACCTGTTTGGCTCGGAAAATAGACAATTCTTAGAGACATGTTCAGAA
ATTCATATCTTAACGGCAAAGTAGTTCCCACTACCTGAACATTATCAACGATTGCTATAC
GAATTCAACATAGCAAAAATCTTTACCTAATTTTGTTAATAAACAGTCGTTGAGGTGTAG
AGGACAGAAATATCTAATAGGACTATGAATGTGATGGGCCTGCTGTCGCCCTCGAATATA
AATATTTGATTTTATGATAAGTATGCTACAATGAGTTTGCGGAGTTCAGAAATACTTCAA
TTCAGAAATTCGAAATTCTTTAGGTATTG
>PI_540613
CCTCGGCTAACATATACAATTACGTCCTGATTAATAATTAAAATCTACAAAACAGAACTT
GTAACTTAAATCTTTCTTAAGCTGTTTTTTTAGGGTGGCTAGAATTTCTTGAGCCAAGAG
ATGGATGTATCAAATGAGAATATATCAACAGGTGACCCTTCAGCTACTCCCGGTGTTCCT
ATAATATAATTCGATCAGGTAGCCCGTCCGAGTCTCCCACTATCGACTTAAAATACTGAC
GTGATAAAAATCAAAAGACCCCTGCGATTCTGATCTATATGTACCTTTGTGGGTGGGTAT
ATAATTTACTACCCCAGTACAAAGAAGTCGCCTGGAAGATGCAGTATTTCTGCGAATAGA
AAATGATTTAAAAACAACTTAGAGCGGCGAGGGACTGGACCTGCGGAGTAGACTTCGAGT
TAGCTGCTACCCGACCTTTTTGGCTCGAAAACTAGATAATTCTGCGAGAAATGTTCAGAA
ATGCATATATTCCAGGAAAAGTAGTTCCCACGACCTGAAAAATATCAACCATGGCTATCC
GAATTCCGTGGCAAACAAATATTTACATAATGTTGTTAAGAAGCAGGCGGTGAGGTGTAT
ATGACAGAAATCTCTAATAGTACGATATACGTGAGTGGCATGCGGTCGCCCTCGAATATA
AAGATGTGATTTTATGATAATTTAGCGACCAGTAGGTTGCGGCCTTCAGAAATACTGCAC
TTCAGAAAGTCGACATTCTTTAGGTATTG
>PI_540610
CCTCGGCTAACATATACAATTACGTCCTGATTAATAATTAAAATCTACAAAACAGAACTT
GTAACTTAAATCTTTCTTAAGCTGTTTTTTTAGGGTGGCTAGAATTTCTTGAGCCAAGAG
ATGGATGTATCAAATGAGAATATATCAACAGGTGACCCTTCAGCTACTCCCGGTGTTCCT
ATAATATAATTCGATCAGGTAGCCCGTCCGAGTCTCCCACTATCGACTTAAAATACTGAC
GTGATAAAAATCAAAAGACCCCTGCGATTCTGATCTATATGTACCTTTGTGGGTGGGTAT
ATAATTTACTACCCCAGTACAAAGAAGTCGCCTGGAAGATGCAGTATTTCTGCGAATAGA
AAATGATTTAAAAACAACTTAGAGCGGCGAGGGACTGGACCTGCGGAGTAGACTTCGAGT
TAGCTGCTACCCGACCTTTTTGGCTCGAAAACTAGATAATTCTGCGAGAAATGTTCAGAA
ATGCATATATTCCAGGAAAAGTAGTTCCCACGACCTGAAAAATATCAACCATGGCTATCC
GAATTCCGTGGCAAACAAATATTTACATAATGTTGTTAAGAAGCAGGCGGTGAGGTGTAT
ATGACAGAAATCTCTAATAGTACGATATACGTGAGTGGCATGCGGTCGCCCTCGAATATA
AAGATGTGATTTTATGATAATTTAGCGACCAGTAGGTTGCGGCCTTCAGAAATACTGCAC
TTCAGAAAGTCGACATTCTTTAGGTATTG
>PI_540609
CACCATCTAACCGATACCCTTATGTCCTGATTAATAATTAAAATCGAAAAACCCGAACGT
GGCAATAATGTCTTTCTTAAGCTTTTTTTTTAGGTTTGACTACCTCGCACACGGGAATAT
ATATGGGTGTCAAATGCTTCTGTAGATACCCCCGGTCCTTCAGCTGCGGACCATGTTCCT
ATGGTGTATAGTTCTCATGCGGCACGTCTGAGTCTCCCACTATTTCCTTAAAATACCGAC
GTGATAAAAATCAAAAGACCCCTTAAATTATGATCTATAAGGACCTTTGTGGGTGGGTAT
ATAATATACTACCCCAGTACAAAGAATTCGACTGGAATTTGAAGTATTTCTGCTAAGAGA
AAATAATGTAAAAACACCTTAGAGCGGCGAGGGACTGGACCTGAGGAGGAGAGAACTTGT
GATCCGTTAATAGACCTGTTTGGCTCGGAAAATAGACAATTCTTAGAGACATGTTCAGAA
ATTCATATCTTAAAGGCAAAGTAGTTCCCACTACCTGAACATTATCAACGATTGCTATAC
GAATTCAACATAGCAAAAATCTTTACCTAATTTTGGTAATAAACAGTCGTTGAGGTGTAG
AGGACCGAAATATCTAATAGGACTATGACTGTGATGGGCCTGCTGTCGCCCTCGAATTTA
AATATTTGATTTTATGATAAGTATGCTACAATGAGTTGGCGGACTTCAGAAATACTTCAA
TTCAGAAATTCGAAATTCTTTAGGTATTG
>PI_540608
CACCATCTAACCGATACCCTTATGTCCTGATTAATAATTAAAATAGAAAAACCCGAACGT
GGCAATAATGTCTTTCTTAAGCTTTTTTTTTAGGTTTGACTACCTCGCACACGGGAATAT
ATATGGGGGTCAAATGCTTCTGTAGATACCCCCGGTCCTTCAGCTGCGGACCATGTTCCT
ATGGTGTATAGTTCTCATGCGGCACGTCTGAGTCTCCCACTATTTCCTTAAAATACCGAC
GTGATAAAAATCAAAAGACCCCTTAAATTATGATCTATAAGGACCTTTGTGGGTGGGTAT
ATAATATACTACCCCAGTACAAAGAATTCGACTGGAATTTGAAGTATTTCTGCTAAGAGA
AAATAATGTAAAAACACCTTAGAGCGGCGAGGGACTGGACCTGAGGAGGAGAGAACTTGT
GAGCAGTTAATAGACCTGTTTGGCTCGGAAAATAGACAATTCTTAGAGACATGTTCAGAA
ATTCATATCTTAACGGCAAAGTAGTTCCCACTACCTGAACATTATCAACGATTGCTATAC
GAATTCAACATAGCAAAAATCTTTACCTAATTTTGTTAATAAACAGTCGTTGAGGTGTAG
AGGACAGAAATATCTAATAGGACTATGAATGTGATGGGCCTGCTGTCGCCCTCGAATATA
AATATTTGATTTGATGATAAGTATGCTACAATGAGTTGGCGGACTTCAGAAATACTTCAA
TTCAGAAATTCGAAATTCTTTAGGTATTG
>PI_540607
CCTCGGCTAACATATACAATTACGTCCTGATTAATAATTAAAATCTACAAAACAGAACTT
GTAACTTAAATCTTTCTTAAGCTGTTTTTTTAGGGTGGCTAGAATTTCTTGAGCCAAGAG
ATGGATGTATCAAATGAGAATATATCAACAGGTGACCCTTCAGCTACTCCCGGTGTTCCT
ATAATATAATTCGATCAGGTAGCCCGTCCGAGTCTCCCACTATCGACTTAAAATACTGAC
GTGATAAAAATCAAAAGACCCCTGCGATTCTGATCTATATGTACCTTTGTGGGTGGGTAT
ATAATTTACTACCCCAGTACAAAGAAGTCGCCTGGAAGATGCAGTATTTCTGCGAATAGA
AAATGATTTAAAAACAACTTAGAGCGGCGAGGGACTGGACCTGCGGAGTAGACTTCGAGT
TAGCTGCTACCCGACCTTTTTGGCTCGAAAACTAGATAATTCTGCGAGAAATGTTCAGAA
ATGCATATATTCCAGGAAAAGTAGTTCCCACGACCTGAAAAATATCAACCATGGCTATCC
GAATTCCGTGGCAAACAAATATTTACATAATGTTGTTAAGAAGCAGGCGGTGAGGTGTAT
ATGACAGAAATCTCTAATAGTACGATATACGTGAGTGGCATGCGGTCGCCCTCGAATATA
AAGATGTGATTTTATGATAATTTAGCGACCAGTAGGTTGCGGCCTTCAGAAATACTGCAC
TTCAGAAAGTCGACATTCTTTAGGTATTG
>PI_540606
CACCATCTAACCGCTACCCTTATGTCCTGATTAATACTTAAAATCGGAAAACACGAACGT
GGCAATAATGTCTTTCTTAAGCTTTTTTTTTAGGTTTGACTACCTCGCACACGGGAATAT
ATATGGGTGTCAAATGCTTCTGTAGATACCCCCGGTCCTTCAGCTGCGGACCATGTTCCT
ATGGTGTATAGTTCTCATGCGGCACGTCTGAGTCTCCCACTATTTCCTTAAAATACCGAC
GTGATAACAATCAAAAGCCCCCTTCAATTATGATCTATAAGGACCTTTGTGGGTGGGTAG
ATAATACACTACCCCAGTACAAAGAATTCGACTGGAATTTGCAGTATTTCTGCTAAGAGA
AAATAATGTAACAACACCGTAGAGCGGCGAGGGACTGGACCTGAGGAGGAGAGAACTTGT
GAGCAGTTAATAGACCTGTTTGGCTCGGAAAATAGACAATTCTTAGAGACATGTTCAGAA
ATTCATATCTTAAAGGCAAAGTAGTTCCCCCTACCTGAACATTATCAACGATTGCTATAC
GAATTCAACATAGCCAAAATCTTTACCTAATTTTGTGACTAAACAGTCGTTGAGGTGTAG
AGGACAGAAATAGCTAATCGGACTATGAATGTGATGGGCCTGCTGTCGCCCTCGAATATA
AATATTTGATTTTATGATAAGTATGCTACAATGAGTTGGCGGACTTCAGAAATACTGCAA
TTCAGAAATTCGAAATTCTTTAGGTATTG
>PI_540605
CACCATCTAACCGATACCCTTATGTCCTGATTAATAATTAAAATAGAAAAACCCGAACGT
GGCAATAATGTCTTTCTTAAGCTTTTTTTTTAGGTTTGACTACCTCGCACACGGGAATAT
ATATGGGGGTCAAATGCTTCTGTAGATACCCCCGGTCCTTCAGCTGCGGACCATGTTCCT
ATGGTGTATAGTTCTCATGCGGCACGTCTGAGTCTCCCACTATTTCCTTAAAATACCGAC
GTGATAAAAATCAAAAGACCCCTTAAATTATGATCTATAAGGACCTTTGTGGGTGGGTAT
ATAATATACTACCCCAGTACAAAGAATTCGACTGGAATTTGAAGTATTTCTGCTAAGAGA
AAATAATGTAAAAACACCTTAGAGCGGCGAGGGACTGGACCTGAGGAGGAGAGAACTTGT
GAGCAGTTAATAGACCTGTTTGGCTCGGAAAATAGACAATTCTTAGAGACATGTTCAGAA
ATTCATATCTTAACGGCAAAGTAGTTCCCACTACCTGAACATTATCAACGATTGCTATAC
GAATTCAACATAGCAAAAATCTTTACCTAATTTTGTTAATAAACAGTCGTTGAGGTGTAG
AGGACAGAAATATCTAATAGGACTATGAATGTGATGGGCCTGCTGTCGCCCTCGAATATA
AATATTTGATTTGATGATAAGTATGCTACAATGAGTTGGCGGACTTCAGAAATACTTCAA
TTCAGAAATTCGAAATTCTTTAGGTATTG
>PI_540603
CACCATCTAACCGATACCCTTATGTCCTGATTAATAATTAAAATAGAAAAACCCGAACGT
GGCAATAATGTCTTTCTTAAGCTTTTTTTTTAGGTTTGACTACCTCGCACACGGGAATAT
ATATGGGGGTCAAATGCTTCTGTAGATACCCCCGGTCCTTCAGCTGCGGACCATGTTCCT
ATGGTGTATAGTTCTCATGCGGCACGTCTGAGTCTCCCACTATTTCCTTAAAATACCGAC
GTGATAAAAATCAAAAGACCCCTTAAATTATGATCTATAAGGACCTTTGTGGGTGGGTAT
ATAATATACTACCCCAGTACAAAGAATTCGACTGGAATTTGAAGTATTTCTGCTAAGAGA
AAATAATGTAAAAACACCTTAGAGCGGCGAGGGACTGGACCTGAGGAGGAGAGAACTTGT
GAGCAGTTAATAGACCTGTTTGGCTCGGAAAATAGACAATTCTTAGAGACATGTTCAGAA
ATTCATATCTTAACGGCAAAGTAGTTCCCACTACCTGAACATTATCAACGATTGCTATAC
GAATTCAACATAGCAAAAATCTTTACCTAATTTTGTTAATAAACAGTCGTTGAGGTGTAG
AGGACAGAAATATCTAATAGGACTATGAATGTGATGGGCCTGCTGTCGCCCTCGAATATA
AATATTTGATTTGATGATAAGTATGCTACAATGAGTTGGCGGACTTCAGAAATACTTCAA
TTCAGAAATTCGAAATTCTTTAGGTATTG
>PI_540599
CACCATCTAACCGCTACCCTTATGTCCTGATTAATACTTAAAATCGAAAAACCCGAACGT
GGCAATAATGTCTTTCTTAAGCTTTTTTTTTAGGTTTGACTACCTCGCACACGGGAATAT
ATATGGGTGTCAAATGCTTCTGTAGATACCCCCGGTCCTTCAGCTGCGGACCATGTTCCT
ATGGTGTATAGTTCTCATGCGGCACGTCTGAGTCTCCCACTATTTCCTTAAAATACCGAC
GTGATAACAATCAAAAGCCCCCTTCAATTATGATCTATAAGGACCTTTGTGGGTGGGTAG
ATAATACACTACCCCAGTACAAAGAATTCGACTGGAATTTGCAGTATTTCTGCTAAGAGA
AAATAATGTAACAACACCGTAGAGCGGCGAGGGACTGGACCTGAGGAGGAGAGAACTTGT
GAGCAGTTAATAGACCTGTTTGGCTCGGAAAATAGACAATTCTTAGAGACATGTTCAGAA
ATTCATATCTTAAAGGCAAAGTAGTTCCCCCTACCTGAACATTATCAACGATTGCTATAC
GAATTCAACATAGCCAAAATCTTTACCTAATTTTGTGACTAAACAGTCGTTGAGGTGTAG
AGGACAGAAATAGCTAATCGGACTATGAATGTGATGGGCCTGCTGTCGCCCTCGAATATA
AATATTTGATTTTATGATAAGTATGCTACAATGAGTTGGCGGACTTCAGAAATACTGCAA
TTCAGAAATTCGAAATTCTTTAGGTATTG
>PI_540586
CACCATCTAACCGATACCCTTATGTCCTGATTAATAATTAAAATAGAAAAACCCGAACGT
GGCAATAATGTCTTTCTTAAGCTTTTTTTTTAGGTTTGACTACCTCGCACACGGGAATAT
ATATGGGGGTCAAATGCTTCTGTAGATACCCCCGGTCCTTCAGCTGCGGACCATGTTCCT
ATGGTGTATAGTTCTCATGCGGCACGTCTGAGTCTCCCACTATTTCCTTAAAATACCGAC
GTGATAAAAATCAAAAGACCCCTTAAATTATGATCTATAAGGACCTTTGTGGGTGGGTAT
ATAATATACTACCCCAGTACAAAGAATTCGACTGGAATTTGAAGTATTTCTGCTAAGAGA
AAATAATGTAAAAACACCTTAGAGCGGCGAGGGACTGGACCTGAGGAGGAGAGAACTTGT
GAGCAGTTAATAGACCTGTTTGGCTCGGAAAATAGACAATTCTTAGAGACATGTTCAGAA
ATTCATATCTTAACGGCAAAGTAGTTCCCACTACCTGAACATTATCAACGATTGCTATAC
GAATTCAACATAGCAAAAATCTTTACCTAATTTTGTTAATAAACAGTCGTTGAGGTGTAG
AGGACAGAAATATCTAATAGGACTATGAATGTGATGGGCCTGCTGTCGCCCTCGAATATA
AATATTTGATTTGATGATAAGTATGCTACAATGAGTTGGCGGACTTCAGAAATACTTCAA
TTCAGAAATTCGAAATTCTTTAGGTATTG
>PI_540585
CACCATCTAACCGATACCCTTATGTCCTGATTAATAATTAAAATAGAAAAACCCGAACGT
GGCAATAATGTCTTTCTTAAGCTTTTTTTTTAGGTTTGACTACCTCGCACACGGGAATAT
ATATGGGTGTCAAATGCTTCTGTAGATACCCCCGGTCCTTCAGCTGCGGACCATGTTCCT
ATGGTGTATAGTTCTCATGCGGCACGTCTGAGTCTCCCACTATTTCCTTAAAATACCGAC
GTGCTAAAAATCAACAGACCCCTTAAATTATGATCTATAAGGACCTTGGTGGGTGGGTAT
ATAATATACTACCCCAGTACAAAGAATTCGACTGGAATTTGAAGTATTTCTGCTAAGAGA
AAATAATGTAAAAACACCTTAGAGCGGCGAGGGACTGGACCTGAGGAGGAGAGAACTTGT
GATCAGTTAATAGACCTGTTTGGCTCGGAAAATAGACAATTCTTAGAGACATGTTCAGAA
ATTCATATCTTAACGGCAAAGTAGTTCCCACTACCTGAACATTATCAACGATTGCTATAC
GAATTCAACATAGCAAAAATCTTTACCTAATTTTGTTAATAAACAGTCGTTGAGGTGTAG
AGGACAGAAATATCTAATAGGACTATGAATGTGATGGGCCTGCTGTCGCCCTCGAATATA
AATATTTGATTTTATGATAAGTATGCTACAATGAGTTTGCGGACTTCAGAAATACTTCAA
TTCAGAAATTCGAAATTCTTTAGGTATTG
>PI_540584
CACCATCTAACCGATACCCTTATGTCCTGATTAATAATTAAAATAGAAAAACCCGAACGT
GGCAATAATGTCTTTCTTAAGCTTTTTTTTTAGGTTTGACTACCTCGCACACGGGAATAT
ATATGGGTGTCAAATGCTTCTGTAGATACCCCCGGTCCTTCAGCTGCGGACCATGTTCCT
ATGGTGTATAGTTCTCATGCGGCACGTCTGAGTCTCCCACTATTTCCTTAAAATACCGAC
GTGCTAAAAATCAACAGACCCCTTAAATTATGATCTATAAGGACCTTGGTGGGTGGGTAT
ATAATATACTACCCCAGTACAAAGAATTCGACTGGAATTTGAAGTATTTCTGCTAAGAGA
AAATAATGTAAAAACACCTTAGAGCGGCGAGGGACTGGACCTGAGGAGGAGAGAACTTGT
GATCAGTTAATAGACCTGTTTGGCTCGGAAAATAGACAATTCTTAGAGACATGTTCAGAA
ATTCATATCTTAACGGCAAAGTAGTTCCCACTACCTGAACATTATCAACGATTGCTATAC
GAATTCAACATAGCAAAAATCTTTACCTAATTTTGTTAATAAACAGTCGTTGAGGTGTAG
AGGACAGAAATATCTAATAGGACTATGAATGTGATGGGCCTGCTGTCGCCCTCGAATATA
AATATTTGATTTTATGATAAGTATGCTACAATGAGTTTGCGGACTTCAGAAATACTTCAA
TTCAGAAATTCGAAATTCTTTAGGTATTG
>PI_540581
CACCATCTAACCGATACCCTTATGTCCTGATTAATAATTAAAATAGAAAAACCCGAACGT
GGCAATAATGTCTTTCTTAAGCTTTTTTTTTAGGTTTGACTACCTCGCACACGGGAATAT
ATATGGGGGTCAAATGCTTCTGTAGATACCCCCGGTCCTTCAGCTGCGGACCATGTTCCT
ATGGTGTATAGTTCTCATGCGGCACGTCTGAGTCTCCCACTATTTCCTTAAAATACCGAC
GTGATAAAAATCAAAAGACCCCTTAAATTATGATCTATAAGGACCTTTGTGGGTGGGTAT
ATAATATACTACCCCAGTACAAAGAATTCGACTGGAATTTGAAGTATTTCTGCTAAGAGA
AAATAATGTAAAAACACCTTAGAGCGGCGAGGGACTGGACCTGAGGAGGAGAGAACTTGT
GAGCAGTTAATAGACCTGTTTGGCTCGGAAAATAGACAATTCTTAGAGACATGTTCAGAA
ATTCATATCTTAACGGCAAAGTAGTTCCCACTACCTGAACATTATCAACGATTGCTATAC
GAATTCAACATAGCAAAAATCTTTACCTAATTTTGTTAATAAACAGTCGTTGAGGTGTAG
AGGACAGAAATATCTAATAGGACTATGAATGTGATGGGCCTGCTGTCGCCCTCGAATATA
AATATTTGATTTGATGATAAGTATGCTACAATGAGTTGGCGGACTTCAGAAATACTTCAA
TTCAGAAATTCGAAATTCTTTAGGTATTG
>PI_540580
CACCATCTAACCGATACCCTTATGTCCTGATTAATAATTAAAATAGAAAAACCCGAACGT
GGCAATAATGTCTTTCTTAAGCTTTTTTTTTAGGTTTGACTACCTCGCACACGGGAATAT
ATATGGGGGTCAAATGCTTCTGTAGATACCCCCGGTCCTTCAGCTGCGGACCATGTTCCT
ATGGTGTATAGTTCTCATGCGGCACGTCTGAGTCTCCCACTATTTCCTTAAAATACCGAC
GTGATAAAAATCAAAAGACCCCTTAAATTATGATCTATAAGGACCTTTGTGGGTGGGTAT
ATAATATACTACCCCAGTACAAAGAATTCGACTGGAATTTGAAGTATTTCTGCTAAGAGA
AAATAATGTAAAAACACCTTAGAGCGGCGAGGGACTGGACCTGAGGAGGAGAGAACTTGT
GAGCAGTTAATAGACCTGTTTGGCTCGGAAAATAGACAATTCTTAGAGACATGTTCAGAA
ATTCATATCTTAACGGCAAAGTAGTTCCCACTACCTGAACATTATCAACGATTGCTATAC
GAATTCAACATAGCAAAAATCTTTACCTAATTTTGTTAATAAACAGTCGTTGAGGTGTAG
AGGACAGAAATATCTAATAGGACTATGAATGTGATGGGCCTGCTGTCGCCCTCGAATATA
AATATTTGATTTGATGATAAGTATGCTACAATGAGTTGGCGGACTTCAGAAATACTTCAA
TTCAGAAATTCGAAATTCTTTAGGTATTG
>PI_540576
CACCATCTAACCGATACCCTCATGTCCTGATTAATAATTAAAATCGAAAAACCCGGACGT
GGCAATAATGTCTTTCTTAAGCTTTTTTTTTAGGTTTGACTACCTCGCACACGGGAATAT
ATATGGGTGTCAAATGCTTCTGTAGATACCCCCGGTCCTTCAGCTGCGGACCATGTTCCT
ATGGTGTATAGTTCTCATGCGGCACGTCTGAGTCTCCCACTATTTCCTTAAAATACCGAC
GTGATAAAAATTAAAAGACCCCTTAAATTATGATCTATAAGGACCTTTGTGGGTGGGTAT
ATAATATACTACCCCAGTACAAAGAATTCGACTGGAATTTGAAGTATTTCTGCTACGAGA
AAATAATGTAAAAACACCTTAGAGCGGCGAGGGACTGGACCTGAGGAGGAGAGAACTTGT
GATCAGTTAATAGACCTGTTTGGCTCGGAAAATAGACAATTCTTAGAGACATGTTCAGAA
ATTCATAGCTTAAAGGCAAAGTAGTTCCCACTACCTGAACATGATCAACGATTGCTATAC
GAATTCAACATAGCAAAAATCTTGACCTAATTTGGTTAATAAACAGTCGTTGAGGTGTAG
AGGACAGAAATATCTAATAGGACTATGAATGTGATGGGCCTGCTGTCGCCCTCGAATATA
AATATTTGATTTTATGATAAGTATGCTACAATGAGTTGGCGGACTTCAGAAATACTTCAA
TTCAGAAATGCGAAATTCTTTAGGTATTG
>PI_540575
CACCATCTAACCGATACCCTCATGTCCTGATTAATAATTAAAATCGAAAAACCCGGACGT
GGCAATAATGTCTTTCTTAAGCTTTTTTTTTAGGTTTGACTACCTCGCACACGGGAATAT
ATATGGGTGTCAAATGCTTCTGTAGATACCCCCGGTCCTTCAGCTGCGGACCATGTTCCT
ATGGTGTATAGTTCTCATGCGGCACGTCTGAGTCTCCCACTATTTCCTTAAAATACCGAC
GTGATAAAAATTAAAAGACCCCTTAAATTATGATCTATAAGGACCTTTGTGGGTGGGTAT
ATAATATACTACCCCAGTACAAAGAATTCGACTGGAATTTGAAGTATTTCTGCTACGAGA
AAATAATGTAAAAACACCTTAGAGCGGCGAGGGACTGGACCTGAGGAGGAGAGAACTTGT
GATCAGTTAATAGACCTGTTTGGCTCGGAAAATAGACAATTCTTAGAGACATGTTCAGAA
ATTCATAGCTTAAAGGCAAAGTAGTTCCCACTACCTGAACATGATCAACGATTGCTATAC
GAATTCAACATAGCAAAAATCTTGACCTAATTTGGTTAATAAACAGTCGTTGAGGTGTAG
AGGACAGAAATATCTAATAGGACTATGAATGTGATGGGCCTGCTGTCGCCCTCGAATATA
AATATTTGATTTTATGATAAGTATGCTACAATGAGTTGGCGGACTTCAGAAATACTTCAA
TTCAGAAATGCGAAATTCTTTAGGTATTG
>PI_540574
CACCATCTAACCGATCCCCTTATATCCTGATTAATAATCAAAATCGAAAAACCCGAACGT
GGCAATAATATCTTCCTTAAGCTTTTTTTTTAGGTTTGACTACCTCGCACACGGGAATAT
ATATGGGTGTCTAATGCTTCTGTAGATACCCCCGGTCCTTCAGCTGCGGACCATGTTCCT
ATGGTGCATAGTTCTCATGCGGCATGTTCTGGTCTCCCACTATTTCCTGAAAATACCGAC
GTGATAAAAATCAAACTACCCCTTAAATTCTGATCTATAAGGACCTTTGTGGGTGGGGAT
ATCATATACTACCCCAGTACACAGAATTCGACTGGAATTTGAAGTATTTCTGCTAAGAGA
AAATAATGTAAAAACCCCTTAGAGCGGCGAGGGACTGGACCTGAGGAGGAGACTTCTTGT
GCTCAGTTAATAGACCTGTTTGGCTCGGAAAATAGACAATTCTTAGAGACATGTTCAGAA
ATTCATATCTTAAAGGCAAAGTCGTTCCCACTACCTGAACATTATCAACGATTGCTATCC
GAATTCAACATAGCAAACATCTTTACCTAATTTTGTGAATAAACAGTCGTTGAGGTGTCG
AGGACAGAAATATCTAATAGGACTATGAATGTGATGGGCCTGCTGTCGCCCTCGAATATG
AATATTTGATTTGATGATAAGGATGCTACAATGAGTTGGCGGACTTCAGAAATACTTCAA
TTCAGAAATTCGAACTTCTGTCGGTATTG
>PI_540572
CACCATCTAACCGATACCCTTATGTCCTGATTAATAATTAAAATCGAAAAACCCGAACGT
GGCAATAATGTCTTTCTTAAGCTTTTTTTTTAGGTTTGACTACCTCGCACACGGGAATAT
ATATGGGTGTCAAATGCTTCTGTAGATACCCCCGGTCCTTCAGCTGCGGACCATGTTCCT
ATGGTGTATAGTTCTCATGCGGCACGTCTGAGTCTCCCACTATTTCCTTAAAATACCGAC
GTGATAAAAATCAAAAGACCCCTTAAATTATGATCTATAAGGACCTTTGTGGGTGGGTAT
ATAATATACTACCCCAGTACAAAGAATTCGACTGGAATTTGAAGTATTTCTGCTAAGAGA
AAATAATGTAAAAACACCTTAGAGCGGCGAGGGACTGGACCTGAGGAGGAGAGAACTTGT
GATCAGTTAATAGACCTGTTTGGCTCGGAAAATAGACAATTCTTAGAGACATGTTCAGAA
ATTCATATCTTAACGGCAAAGTAGTTCCCACTACCTGAACATTATCAACGATTGCTATAC
GAATTCAACATAGCAAAAATCTTTACCTAATTTTGTTAATAAACAGTCGTTGAGGTGTAG
AGGACAGAAATATCTAATAGGACTATGAATGTGATGGGCCTGCTGTCGCCCTCGAATATA
AATATTTGATTTTATGCTAAGTATGCTACAATGAGTTGGCGGACTTCAGAAATACTTCAA
TTCAGAAATTCGAAATTCTTTAGGTATTG
>PI_540569
CACCATCTAACCGATACCCTTATGTCCTGATTAATAATTAAAATCGAAAAACCCGAACGT
GGCAATAATGTCTTTCTTAAGCTTTTTTTTTAGGTTTGACTACCTCGCACACGGGAATAT
ATATGGGTGTCAAATGCTTCTGTAGATACCCCCGGTCCTTCAGCTGCGGACCATGTTCCT
ATGGTGTATAGTTCTCATGCGGCACGTCTGAGTCTCCCACTATTTCCTTAAAATACCGAC
GTGATAAAAATCAAAAGACCCCTTAAATTATGATCTATAAGGACCTTTGTGGGTGGGTAT
ATAATATACTACCCCAGTACAAAGAATTCGACTGGAATTTGAAGTATTTCTGCTAAGAGA
AAATAATGTAAAAACACCTTAGAGCGGCGAGGGACTGGACCTGAGGAGGAGAGAACTTGT
GATCAGTTAATAGACCTGTTTGGCTCGGAAAATAGACAATTCTTAGAGACATGTTCAGAA
ATTCATATCTTAACGGCAAAGTAGTTCCCACTACCTGAACATTATCAACGATTGCTATAC
GAATTCAACATAGCAAAAATCTTTACCTAATTTTGTTAATAAACAGTCGTTGAGGTGTAG
AGGACAGAAATATCTAATAGGACTATGAATGTGATGGGCCTGCTGTCGCCCTCGAATATA
AATATTTGATTTTATGCTAAGTATGCTACAATGAGTTGGCGGACTTCAGAAATACTTCAA
TTCAGAAATTCGAAATTCTTTAGGTATTG
>PI_518436
CACCATCTAACCGATACCCTTATGTCCTGATTAATAATTAAAATCGAAAAACCCGAACGT
GGCAATAATGTCTTTCTTAAGCTTTTTTTTTAGGTTTGACTACCTCGCACACGGGAATAT
ATATGGGTGTCAAATGCTTCTGTAGATACCCCCGGTCCTTCAGCTGCGGACCATGTTCCT
ATGGTGTATAGTTCTCATGCGGCACGTCTGAGTCTCCCACTATTTCCTTAAAATACCGAC
GTGATAAAAATCAAAAGACCCCTTAAATTATGATCTATAAGGACCTTTGTGGGTGGGTAT
ATAATATACTACCCCAGTACAAAGAATTCGACTGGAATTTGAAGTATTTCTGCTAAGAGA
AAATAATGTAAAAACACCTTAGAGCGGCGAGGGACTGGACCTGAGGAGGAGAGAACTTGT
GATCCGTTAATAGACCTGTTTGGCTCGGAAAATAGACAATTCTTAGAGACATGTTCAGAA
ATTCATATCTTAAAGGCAAAGTAGTTCCCACTACCTGAACATTATCAACGATTGCTATAC
GAATTCAACATAGCAAAAATCTTTACCTAATTTTGGTAATAAACAGTCGTTGAGGTGTAG
AGGACCGAAATATCTAATAGGACTATGACTGTGATGGGCCTGCTGTCGCCCTCGAATTTA
AATATTTGATTTTATGATAAGTATGCTACAATGAGTTGGCGGACTTCAGAAATACTTCAA
TTCAGAAATTCGAAATTCTTTAGGTATTG
>PI_518426
CACCATCTAACCGATACCCTTATGTCCTGATTAATAATTAAAATAGAAAAACCCGAACGT
GGCAATAATGTCTTTCTTAAGCTTTTTTTTTAGGTTTGACTACCTCGCACACGGGAATAT
ATATGGGTGTCAAATGCTTCTGTAGATACCCCCGGTCCTTCAGCTGCGGACCATGTTCCT
ATGGTGTATAGTTCTCATGCGGCACGTCTGAGTCTCCCACTATTTCCTTAAAATACCGAC
GTGCTAAAAATCAACAGACCCCTTAAATTATGATCTATAAGGACCTTGGTGGGTGGGTAT
ATAATATACTACCCCAGTACAAAGAATTCGACTGGAATTTGAAGTATTTCTGCTAAGAGA
AAATAATGTAAAAACACCTTAGAGCGGCGAGGGACTGGACCTGAGGAGGAGAGAACTTGT
GATCAGTTAATAGACCTGTTTGGCTCGGAAAATAGACAATTCTTAGAGACATGTTCAGAA
ATTCATATCTTAACGGCAAAGTAGTTCCCACTACCTGAACATTATCAACGATTGCTATAC
GAATTCAACATAGCAAAAATCTTTACCTAATTTTGTTAATAAACAGTCGTTGAGGTGTAG
AGGACAGAAATATCTAATAGGACTATGAATGTGATGGGCCTGCTGTCGCCCTCGAATATA
AATATTTGATTTTATGATAAGTATGCTACAATGAGTTTGCGGACTTCAGAAATACTTCAA
TTCAGAAATTCGAAATTCTTTAGGTATTG
>PI_546414
CACCATCTAACCGATACCCTTATGTCCTGATTAATAATTAAAATCGAAAAACCCGAACGT
GGCAATAATGTCTTTCTTAAGCTTTTTTTTTAGGTTTGACTACCTCGCACACGGGAATAT
ATATGGGTGTCAAATGCTTCTGTAGATACCCCCGGTCCTTCAGCTGCGGACCATGTTCCT
ATGGTGTATAGTTCTCATGCGGCACGTCTGAGTCTCCCACTATTTCCTTAAAATACCGAC
GTGATAAAAATCAAAAGACCCCTTAAATTATGATCTATAAGGACCTTTGTGGGTGGGTAT
ATAATATACTACCCCAGTACAAAGAATTCGACTGGAATTTGAAGTATTTCTGCTAAGAGA
AAATAATGTAAAAACACCTTAGAGCGGCGAGGGACTGGACCTGAGGAGGAGAGAACTTGT
GATCCGTTAATAGACCTGTTTGGCTCGGAAAATAGACAATTCTTAGAGACATGTTCAGAA
ATTCATATCTTAAAGGCAAAGTAGTTCCCACTACCTGAACATTATCAACGATTGCTATAC
GAATTCAACATAGCAAAAATCTTTACCTAATTTTGGTAATAAACAGTCGTTGAGGTGTAG
AGGACCGAAATATCTAATAGGACTATGACTGTGATGGGCCTGCTGTCGCCCTCGAATTTA
AATATTTGATTTTATGATAAGTATGCTACAATGAGTTGGCGGACTTCAGAAATACTTCAA
TTCAGAAATTCGAAATTCTTTAGGTATTG
>PI_546413
CACCATCTAACCGATACCCTTATGTCCTGATTAATAATTAAAATCGAAAAACCCGAACGT
GGCAATAATGTCTTTCTTAAGCTTTTTTTTTAGGTTTGACTACCTCGCACACGGGAATAT
ATATGGGTGTCAAATGCTTCTGTAGATACCCCCGGTCCTTCAGCTGCGGACCATGTTCCT
ATGGTGTATAGTTCTCATGCGGCACGTCTGAGTCTCCCACTATTTCCTTAAAATACCGAC
GTGATAAAAATCAAAAGACCCCTTAAATTATGATCTATAAGGACCTTTGTGGGTGGGTAT
ATAATATACTACCCCAGTACAAAGAATTCGACTGGAATTTGAAGTATTTCTGCTAAGAGA
AAATAATGTAAAAACACCTTAGAGCGGCGAGGGACTGGACCTGAGGAGGAGAGAACTTGT
GATCCGTTAATAGACCTGTTTGGCTCGGAAAATAGACAATTCTTAGAGACATGTTCAGAA
ATTCATATCTTAAAGGCAAAGTAGTTCCCACTACCTGAACATTATCAACGATTGCTATAC
GAATTCAACATAGCAAAAATCTTTACCTAATTTTGGTAATAAACAGTCGTTGAGGTGTAG
AGGACCGAAATATCTAATAGGACTATGACTGTGATGGGCCTGCTGTCGCCCTCGAATTTA
AATATTTGATTTTATGATAAGTATGCTACAATGAGTTGGCGGACTTCAGAAATACTTCAA
TTCAGAAATTCGAAATTCTTTAGGTATTG
>PI_518423
CACCATCTAACCGATACCCTTATGTCCTGATTAATAATTAAAATAGAAAAACCCGAACGT
GGCAATAATGTCTTTCTTAAGCTTTTTTTTTAGGTTTGACTACCTCGCACACGGGAATAT
ATATGGGGGTCAAATGCTTCTGTAGATACCCCCGGTCCTTCAGCTGCGGACCATGTTCCT
ATGGTGTATAGTTCTCATGCGGCACGTCTGAGTCTCCCACTATTTCCTTAAAATACCGAC
GTGATAAAAATCAAAAGACCCCTTAAATTATGATCTATAAGGACCTTTGTGGGTGGGTAT
ATAATATACTACCCCAGTACAAAGAATTCGACTGGAATTTGAAGTATTTCTGCTAAGAGA
AAATAATGTAAAAACACCTTAGAGCGGCGAGGGACTGGACCTGAGGAGGAGAGAACTTGT
GAGCAGTTAATAGACCTGTTTGGCTCGGAAAATAGACAATTCTTAGAGACATGTTCAGAA
ATTCATATCTTAACGGCAAAGTAGTTCCCACTACCTGAACATTATCAACGATTGCTATAC
GAATTCAACATAGCAAAAATCTTTACCTAATTTTGTTAATAAACAGTCGTTGAGGTGTAG
AGGACAGAAATATCTAATAGGACTATGAATGTGATGGGCCTGCTGTCGCCCTCGAATATA
AATATTTGATTTGATGATAAGTATGCTACAATGAGTTGGCGGACTTCAGAAATACTTCAA
TTCAGAAATTCGAAATTCTTTAGGTATTG
>PI_518421
CACCATCTAACCGATACCCTTATGTCCTGATTAATAATTAAAATCGAAAAACCCGAACGT
GGCAATAATGTCTTTCTTAAGCTTTTTTTTTAGGTTTGACTACCTCGCACACGGGAATAT
ATATGGGTGTCAAATGCTTCTGTAGATACCCCCGGTCCTTCAGCTGCGGACCATGTTCCT
ATGGTGTATAGTTCTCATGCGGCACGTCTGAGTCTCCCACTATTTCCTTAAAATACCGAC
GTGATAAAAATCAAAAGACCCCTTAAATTATGATCTATAAGGACCTTTGTGGGTGGGTAT
ATAATATACTACCCCAGTACAAAGAATTCGACTGGAATTTGAAGTATTTCTGCTAAGAGA
AAATAATGTAAAAACACCTTAGAGCGGCGAGGGACTGGACCTGAGGAGGAGAGAACTTGT
GATCCGTTAATAGACCTGTTTGGCTCGGAAAATAGACAATTCTTAGAGACATGTTCAGAA
ATTCATATCTTAAAGGCAAAGTAGTTCCCACTACCTGAACATTATCAACGATTGCTATAC
GAATTCAACATAGCAAAAATCTTTACCTAATTTTGGTAATAAACAGTCGTTGAGGTGTAG
AGGACCGAAATATCTAATAGGACTATGACTGTGATGGGCCTGCTGTCGCCCTCGAATTTA
AATATTTGATTTTATGATAAGTATGCTACAATGAGTTGGCGGACTTCAGAAATACTTCAA
TTCAGAAATTCGAAATTCTTTAGGTATTG
>PI_518363
CACCATCTAACCGATACCCTTATGTCCTGATTAATAATTAAAATAGAAAAACCCGAACGT
GGCAATAATGTCTTTCTTAAGCTTTTTTTTTAGGTTTGACTACCTCGCACACGGGAATAT
ATATGGGTGTCAAATGCTTCTGTAGATACCCCCGGTCCTTCAGCTGCGGACCATGTTCCT
ATGGTGTATAGTTCTCATGCGGCACGTCTGAGTCTCCCACTATTTCCTTAAAATACCGAC
GTGATAAAAATCAAAAGACCCCTTAAATTATGATCTATAAGGACCTTTGTGGGTGGGTAT
ATAATATACTACCCCAGTACAAAGAATTCGACTGGAATTTGAAGTATTTCTGCTAAGAGA
AAATAATGTAAAAACACCTTAGAGCGGCGAGGGACTGGACCTGAGGAGGAGAGAACTTGT
GATCAGTTAATAGACCTGTTTGGCTCGGAAAATAGACAATTCTTAGAGACATGTTCAGAA
ATTCATATCTTAACGGCAAAGTAGTTCCCACTACCTGAACATTATCAACGATTGCTATAC
GAATTCAACATAGCAAAAATCTTTACCTAATTTTGTTAATAAACAGTCGTTGAGGTGTAG
AGGACAGAAATATCTAATAGGACTATGAATGTGATGGGCCTGCTGTCGCCCTCGAATATA
AATATTTGATTTTATGCTAAGTATGCTACAATGAGTTGGCGGACTTCAGAAATACTTCAA
TTCAGAAATTCGAAATTCTTTAGGTATTG
>PI_518357
CACCATCTAACCGATACCCTTATGTCCTGATTAATAATTAAAATCGAAAAACCCGAACGT
GGCAATAATGTCTTTCTTAAGCTTTTTTTTTAGGTTTGACTACCTCGCACACGGGAATAT
ATATGGGTGTCAAATGCTTCTGTAGATACCCCCGGTCCTTCAGCTGCGGACCATGTTCCT
ATGGTGTATAGTTCTCATGCGGCACGTCTGAGTCTCCCACTATTTCCTTAAAATACCGAC
GTGATAAAAATCAAAAGACCCCTTAAATTATGATCTATAAGGACCTTTGTGGGTGGGTAT
ATAATATACTACCCCAGTACAAAGAATTCGACTGGAATTTGAAGTATTTCTGCTAAGAGA
AAATAATGTAAAAACACCTTAGAGCGGCGAGGGACTGGACCTGAGGAGGAGAGAACTTGT
GATCCGTTAATAGACCTGTTTGGCTCGGAAAATAGACAATTCTTAGAGACATGTTCAGAA
ATTCATATCTTAAAGGCAAAGTAGTTCCCACTACCTGAACATTATCAACGATTGCTATAC
GAATTCAACATAGCAAAAATCTTTACCTAATTTTGGTAATAAACAGTCGTTGAGGTGTAG
AGGACCGAAATATCTAATAGGACTATGACTGTGATGGGCCTGCTGTCGCCCTCGAATTTA
AATATTTGATTTTATGATAAGTATGCTACAATGAGTTGGCGGACTTCAGAAATACTTCAA
TTCAGAAATTCGAAATTCTTTAGGTATTG
>PI_518356
CACCATCTAACCGATACCCTTATGTCCTGATTAATAATTAAAATAGAAAAACCCGAACGT
GGCAATAATGTCTTTCTTAAGCTTTTTTTTTAGGTTTGACTACCTCGCACACGGGAATAT
ATATGGGTGTCAAATGCTTCTGTAGATACCCCCGGTCCTTCAGCTGCGGACCATGTTCCT
ATGGTGTATAGTTCTCATGCGGCACGTCTGAGTCTCCCACTATTTCCTTAAAATACCGAC
GTGCTAAAAATCAACAGACCCCTTAAATTATGATCTATAAGGACCTTGGTGGGTGGGTAT
ATAATATACTACCCCAGTACAAAGAATTCGACTGGAATTTGAAGTATTTCTGCTAAGAGA
AAATAATGTAAAAACACCTTAGAGCGGCGAGGGACTGGACCTGAGGAGGAGAGAACTTGT
GATCAGTTAATAGACCTGTTTGGCTCGGAAAATAGACAATTCTTAGAGACATGTTCAGAA
ATTCATATCTTAACGGCAAAGTAGTTCCCACTACCTGAACATTATCAACGATTGCTATAC
GAATTCAACATAGCAAAAATCTTTACCTAATTTTGTTAATAAACAGTCGTTGAGGTGTAG
AGGACAGAAATATCTAATAGGACTATGAATGTGATGGGCCTGCTGTCGCCCTCGAATATA
AATATTTGATTTTATGATAAGTATGCTACAATGAGTTTGCGGACTTCAGAAATACTTCAA
TTCAGAAATTCGAAATTCTTTAGGTATTG
>PI_518355_1
CACCATCTAACCGATACCCTTATGTCCTGATTAATAATTAAAATCGAAAAACCCGAACGT
GGCAATAATGTCTTTCTTAAGCTTTTTTTTTAGGTTTGACTACCTCGCACACGGGAATAT
ATATGGGTGTCAAATGCTTCTGTAGATACCCCCGGTCCTTCAGCTGCGGACCATGTTCCT
ATGGTGTATAGTTCTCATGCGGCACGTCTGAGTCTCCCACTATTTCCTTAAAATACCGAC
GTGATAAAAATCAAAAGACCCCTTAAATTATGATCTATAAGGACCTTTGTGGGTGGGTAT
ATAATATACTACCCCAGTACAAAGAATTCGACTGGAATTTGAAGTATTTCTGCTAAGAGA
AAATAATGTAAAAACACCTTAGAGCGGCGAGGGACTGGACCTGAGGAGGAGAGAACTTGT
GATCCGTTAATAGACCTGTTTGGCTCGGAAAATAGACAATTCTTAGAGACATGTTCAGAA
ATTCATATCTTAAAGGCAAAGTAGTTCCCACTACCTGAACATTATCAACGATTGCTATAC
GAATTCAACATAGCAAAAATCTTTACCTAATTTTGGTAATAAACAGTCGTTGAGGTGTAG
AGGACCGAAATATCTAATAGGACTATGACTGTGATGGGCCTGCTGTCGCCCTCGAATTTA
AATATTTGATTTTATGATAAGTATGCTACAATGAGTTGGCGGACTTCAGAAATACTTCAA
TTCAGAAATTCGAAATTCTTTAGGTATTG
>PI_518355
CACCATCTAACCGATACCCTTATGTCCTGATTAATAATTAAAATCGAAAAACCCGAACGT
GGCAATAATGTCTTTCTTAAGCTTTTTTTTTAGGTTTGACTACCTCGCACACGGGAATAT
ATATGGGTGTCAAATGCTTCTGTAGATACCCCCGGTCCTTCAGCTGCGGACCATGTTCCT
ATGGTGTATAGTTCTCATGCGGCACGTCTGAGTCTCCCACTATTTCCTTAAAATACCGAC
GTGATAAAAATCAAAAGACCCCTTAAATTATGATCTATAAGGACCTTTGTGGGTGGGTAT
ATAATATACTACCCCAGTACAAAGAATTCGACTGGAATTTGAAGTATTTCTGCTAAGAGA
AAATAATGTAAAAACACCTTAGAGCGGCGAGGGACTGGACCTGAGGAGGAGAGAACTTGT
GATCCGTTAATAGACCTGTTTGGCTCGGAAAATAGACAATTCTTAGAGACATGTTCAGAA
ATTCATATCTTAAAGGCAAAGTAGTTCCCACTACCTGAACATTATCAACGATTGCTATAC
GAATTCAACATAGCAAAAATCTTTACCTAATTTTGGTAATAAACAGTCGTTGAGGTGTAG
AGGACCGAAATATCTAATAGGACTATGACTGTGATGGGCCTGCTGTCGCCCTCGAATTTA
AATATTTGATTTTATGATAAGTATGCTACAATGAGTTGGCGGACTTCAGAAATACTTCAA
TTCAGAAATTCGAAATTCTTTAGGTATTG
>PI_518351
CACAATCTGACCGATACCCTTATGTCCTGATTAATAATTAAAATCGAAAAACCCTAACGT
GGCAATAATATCGTTCTTAAGCTTTTTTTCTAGGTTTGACTACCTCGCACACGGGAATAT
ATATAGGTGTCAAATGCTTCTGTAGATACCCCCGGTCCTTCAGCTGCGGACCATGTTCCT
ATGGTGTATAGTTCTCATGCGGCACGTCCGAGTCTGACACTATTTCCTTTAAATACCGAC
GTGATAACAATCAAAAGACCCCTTAAATTATGATCTATAAGGACCTTTGTGGGTGGGTAT
ATAATATACTACCCCAGTACAAAGAATTCGACTTGAATGTGAAGTATTTCTGCTAAGAGA
AAATAAGGTAAAAACACCTTAGAGCGGCGAGGGACTGGACCTGAAGAGGAGAGAACTTGT
GATCCGTTAATCGACCGTTATGGCTCGGAAAATAGACAATTCTTAGCGACGTGTTCAGAA
ATTCATATCTTAAAGGCAAAGTAGTTCCCACTACCTGAGCATTATCAACGATTGCTATAC
GAATTCAACATAGCAAAAATATTTACCTAATGTAGTTCATCGGCAGTCGTTGAGGTGTAG
AGGACATCAATATCTAATAGGACTATGAATGTGATGGGCCTGCTGTCGCCCTCGAATATA
AATATTTGATTTTATGATAAGTATTCTACAATGAGTTGGCGGACTTCAGAAATACTTCAA
TTCAGAAATTCGAAATTCTTTAGGTATTG
>PI_518347
CACCATCTAACCGATACCCTTATGTCCTGATTAATAATTAAAATAGAAAAACCCGAACGT
GGCAATAATGTCTTTCTTAAGCTTTTTTTTTAGGTTTGACTACCTCGCACACGGGAATAT
ATATGGGTGTCAAATGCTTCTGTAGATACCCCCGGTCCTTCAGCTGCGGACCATGTTCCT
ATGGTGTATAGTTCTCATGCGGCACGTCTGAGTCTCCCACTATTTCCTTAAAATACCGAC
GTGATAAAAATCAAAAGACCCCTTAAATTATGATCTATAAGGACCTTTGTGGGTGGGTAT
ATAATATACTACCCCAGTACAAAGAATTCGACTGGAATTTGAAGTATTTCTGCTAAGAGA
AAATAATGTAAAAACACCTTAGAGCGGCGAGGGACTGGACCTGAGGAGGAGAGAACTTGT
GATCAGTTAATAGACCTGTTTGGCTCGGAAAATAGACAATTCTTAGAGACATGTTCAGAA
ATTCATATCTTAACGGCAAAGTAGTTCCCACTACCTGAACATTATCAACGATTGCTATAC
GAATTCAACATAGCAAAAATCTTTACCTAATTTTGTTAATAAACAGTCGTTGAGGTGTAG
AGGACAGAAATATCTAATAGGACTATGAATGTGATGGGCCTGCTGTCGCCCTCGAATATA
AATATTTGATTTTATGCTAAGTATGCTACAATGAGTTGGCGGACTTCAGAAATACTTCAA
TTCAGAAATTCGAAATTCTTTAGGTATTG
>PI_518344
CACCATCTAACCGATACCCTTATGTCCTGATTAATAATTAAAATAGAAAAACCCGAACGT
GGCAATAATGTCTTTCTTAAGCTTTTTTTTTAGGTTTGACTACCTCGCACACGGGAATAT
ATATGGGTGTCAAATGCTTCTGTAGATACCCCCGGTCCTTCAGCTGCGGACCATGTTCCT
ATGGTGTATAGTTCTCATGCGGCACGTCTGAGTCTCCCACTATTTCCTTAAAATACCGAC
GTGCTAAAAATCAACAGACCCCTTAAATTATGATCTATAAGGACCTTGGTGGGTGGGTAT
ATAATATACTACCCCAGTACAAAGAATTCGACTGGAATTTGAAGTATTTCTGCTAAGAGA
AAATAATGTAAAAACACCTTAGAGCGGCGAGGGACTGGACCTGAGGAGGAGAGAACTTGT
GATCAGTTAATAGACCTGTTTGGCTCGGAAAATAGACAATTCTTAGAGACATGTTCAGAA
ATTCATATCTTAACGGCAAAGTAGTTCCCACTACCTGAACATTATCAACGATTGCTATAC
GAATTCAACATAGCAAAAATCTTTACCTAATTTTGTTAATAAACAGTCGTTGAGGTGTAG
AGGACAGAAATATCTAATAGGACTATGAATGTGATGGGCCTGCTGTCGCCCTCGAATATA
AATATTTGATTTTATGATAAGTATGCTACAATGAGTTTGCGGACTTCAGAAATACTTCAA
TTCAGAAATTCGAAATTCTTTAGGTATTG
>PI_518343
CACCATCTAACCGATACCCTTATGTCCTGATTAATAATTAAAATCGAAAAACCCGAACGT
GGCAATAATGTCTTTCTTAAGCTTTTTTTTTAGGTTTGACTACCTCGCACACGGGAATAT
ATATGGGTGTCAAATGCTTCTGTAGATACCCCCGGTCCTTCAGCTGCGGACCATGTTCCT
ATGGTGTATAGTTCTCATGCGGCACGTCTGAGTCTCCCACTATTTCCTTAAAATACCGAC
GTGATAAAAATCAAAAGACCCCTTAAATTATGATCTATAAGGACCTTTGTGGGTGGGTAT
ATAATATACTACCCCAGTACAAAGAATTCGACTGGAATTTGAAGTATTTCTGCTAAGAGA
AAATAATGTAAAAACACCTTAGAGCGGCGAGGGACTGGACCTGAGGAGGAGAGAACTTGT
GATCCGTTAATAGACCTGTTTGGCTCGGAAAATAGACAATTCTTAGAGACATGTTCAGAA
ATTCATATCTTAAAGGCAAAGTAGTTCCCACTACCTGAACATTATCAACGATTGCTATAC
GAATTCAACATAGCAAAAATCTTTACCTAATTTTGGTAATAAACAGTCGTTGAGGTGTAG
AGGACCGAAATATCTAATAGGACTATGACTGTGATGGGCCTGCTGTCGCCCTCGAATTTA
AATATTTGATTTTATGATAAGTATGCTACAATGAGTTGGCGGACTTCAGAAATACTTCAA
TTCAGAAATTCGAAATTCTTTAGGTATTG
>PI_518338_1
CACCATCTAACCGATACCCTTATGTCCTGATTAATAATTAAAATCGAAAAACCCGAACGT
GGCAATAATGTCTTTCTTAAGCTTTTTTTTTAGGTTTGACTACCTCGCACACGGGAATAT
ATATGGGTGTCAAATGCTTCTGTAGATACCCCCGGTCCTTCAGCTGCGGACCATGTTCCT
ATGGTGTATAGTTCTCATGCGGCACGTCTGAGTCTCCCACTATTTCCTTAAAATACCGAC
GTGATAAAAATCAAAAGACCCCTTAAATTATGATCTATAAGGACCTTTGTGGGTGGGTAT
ATAATATACTACCCCAGTACAAAGAATTCGACTGGAATTTGAAGTATTTCTGCTAAGAGA
AAATAATGTAAAAACACCTTAGAGCGGCGAGGGACTGGACCTGAGGAGGAGAGAACTTGT
GATCCGTTAATAGACCTGTTTGGCTCGGAAAATAGACAATTCTTAGAGACATGTTCAGAA
ATTCATATCTTAAAGGCAAAGTAGTTCCCACTACCTGAACATTATCAACGATTGCTATAC
GAATTCAACATAGCAAAAATCTTTACCTAATTTTGGTAATAAACAGTCGTTGAGGTGTAG
AGGACCGAAATATCTAATAGGACTATGACTGTGATGGGCCTGCTGTCGCCCTCGAATTTA
AATATTTGATTTTATGATAAGTATGCTACAATGAGTTGGCGGACTTCAGAAATACTTCAA
TTCAGAAATTCGAAATTCTTTAGGTATTG
>BETA_998
CACCATCTAACCGATACCCTTATGTCCTGATTAATAATTAAAATAGAAAAACCCGAACGT
GGCAATAATGTCTTTCTTAAGCTTTTTTTTTAGGTTTGACTACCTCGCACACGGGAATAT
ATATGGGGGTCAAATGCTTCTGTAGATACCCCCGGTCCTTCAGCTGCGGACCATGTTCCT
ATGGTGTATAGTTCTCATGCGGCACGTCTGAGTCTCCCACTATTTCCTTAAAATACCGAC
GTGATAAAAATCAAAAGACCCCTTAAATTATGATCTATAAGGACCTTTGTGGGTGGGTAT
ATAATATACTACCCCAGTACAAAGAATTCGACTGGAATTTGAAGTATTTCTGCTAAGAGA
AAATAATGTAAAAACACCTTAGAGCGGCGAGGGACTGGACCTGAGGAGGAGAGAACTTGT
GAGCAGTTAATAGACCTGTTTGGCTCGGAAAATAGACAATTCTTAGAGACATGTTCAGAA
ATTCATATCTTAACGGCAAAGTAGTTCCCACTACCTGAACATTATCAACGATTGCTATAC
GAATTCAACATAGCAAAAATCTTTACCTAATTTTGTTAATAAACAGTCGTTGAGGTGTAG
AGGACAGAAATATCTAATAGGACTATGAATGTGATGGGCCTGCTGTCGCCCTCGAATATA
AATATTTGATTTGATGATAAGTATGCTACAATGAGTTGGCGGACTTCAGAAATACTTCAA
TTCAGAAATTCGAAATTCTTTAGGTATTG
>BETA_957
CACCATCTAACCGATACCCTTATGTCCTGATTAATAATTAAAATAGAAAAACCCGAACGT
GGCAATAATGTCTTTCTTAAGCTTTTTTTTTAGGTTTGACTACCTCGCACACGGGAATAT
ATATGGGGGTCAAATGCTTCTGTAGATACCCCCGGTCCTTCAGCTGCGGACCATGTTCCT
ATGGTGTATAGTTCTCATGCGGCACGTCTGAGTCTCCCACTATTTCCTTAAAATACCGAC
GTGATAAAAATCAAAAGACCCCTTAAATTATGATCTATAAGGACCTTTGTGGGTGGGTAT
ATAATATACTACCCCAGTACAAAGAATTCGACTGGAATTTGAAGTATTTCTGCTAAGAGA
AAATAATGTAAAAACACCTTAGAGCGGCGAGGGACTGGACCTGAGGAGGATAGAACTTGT
GAGCAGTTAATAGACCTGTTTGGCTCGGAAAATAGACAATTCTTAGAGACATGTTCAGAA
ATTCATATCTTAACGGCAAAGTAGTTCCCACTACCTGAACATTATCAACGATTGCTATAC
GAATTCAACATAGCAAAAATCTTTACCTAATTTTGTTAATAAACAGTCGTTGAGGTGTAG
AGGACAGAAATATCTAATAGGACTATGAATGTGATGGGCCTGCTGTCGCCCTCGAATATA
AATATTTGATTTGATGATAAGTATGCTACAATGAGTTGGCGGACTTCAGAAATACTTCAA
TTCAGAAATTCGAAATTCTTTAGGTATTG
>BETA_1127
CACCATCTAACCGATACCCTTATGTCCTGATTAATAATTAAAATAGAAAAACCCGAACGT
GGCAATAATGTCTTTCTTAAGCTTTTTTTTTAGGTTTGACTACCTCGCACACGGGAATAT
ATATGGGGGTCAAATGCTTCTGTAGATACCCCCGGTCCTTCAGCTGCGGACCATGTTCCT
ATGGTGTATAGTTCTCATGCGGCACGTCTGAGTCTCCCACTATTTCCTTAAAATACCGAC
GTGATAAAAATCAAAAGACCCCTTAAATTATGATCTATAAGGACCTTTGTGGGTGGGTAT
ATAATATACTACCCCAGTACAAAGAATTCGACTGGAATTTGAAGTATTTCTGCTAAGAGA
AAATAATGTAAAAACACCTTAGAGCGGCGAGGGACTGGACCTGAGGAGGAGAGAACTTGT
GAGCAGTTAATAGACCTGTTTGGCTCGGAAAATAGACAATTCTTAGAGACATGTTCAGAA
ATTCATATCTTAACGGCAAAGTAGTTCCCACTACCTGAACATTATCAACGATTGCTATAC
GAATTCAACATAGCAAAAATCTTTACCTAATTTTGTTAATAAACAGTCGTTGAGGTGTAG
AGGACAGAAATATCTAATAGGACTATGAATGTGATGGGCCTGCTGTCGCCCTCGAATATA
AATATTTGATTTGATGATAAGTATGCTACAATGAGTTGGCGGACTTCAGAAATACTTCAA
TTCAGAAATTCGAAATTCTTTAGGTATTG
>PI_518338
CACCATCTAACCGATACCCTTATGTCCTGATTAATAATTAAAATAGAAAAACCCGAACGT
GGCAATAATGTCTTTCTTAAGCTTTTTTTTTAGGTTTGACTACCTCGCACACGGGAATAT
ATATGGGGGTCAAATGCTTCTGTAGATACCCCCGGTCCTTCAGCTGCGGACCATGTTCCT
ATGGTGTATAGTTCTCATGCGGCACGTCTGAGTCTCCCACTATTTCCTTAAAATACCGAC
GTGATAAAAATCAAAAGACCCCTTAAATTATGATCTATAAGGACCTTTGTGGGTGGGTAT
ATAATATACTACCCCAGTACAAAGAATTCGACTGGAATTTGAAGTATTTCTGCTAAGAGA
AAATAATGTAAAAACACCTTAGAGCGGCGAGGGACTGGACCTGAGGAGGAGAGAACTTGT
GAGCAGTTAATAGACCTGTTTGGCTCGGAAAATAGACAATTCTTAGAGACATGTTCAGAA
ATTCATATCTTAACGGCAAAGTAGTTCCCACTACCTGAACATTATCAACGATTGCTATAC
GAATTCAACATAGCAAAAATCTTTACCTAATTTTGTTAATAAACAGTCGTTGAGGTGTAG
AGGACAGAAATATCTAATAGGACTATGAATGTGATGGGCCTGCTGTCGCCCTCGAATATA
AATATTTGATTTGATGATAAGTATGCTACAATGAGTTGGCGGACTTCAGAAATACTTCAA
TTCAGAAATTCGAAATTCTTTAGGTATTG
>PI_518336
CACCATCTAACCGATACCCTTATGTCCTGATTAATAATTAAAATAGAAAAACCCGAACGT
GGCAATAATGTCTTTCTTAAGCTTTTTTTTTAGGTTTGACTACCTCGCACACGGGAATAT
ATATGGGGGTCAAATGCTTCTGTAGATACCCCCGGTCCTTCAGCTGCGGACCATGTTCCT
ATGGTGTATAGTTCTCATGCGGCACGTCTGAGTCTCCCACTATTTCCTTAAAATACCGAC
GTGATAAAAATCAAAAGACCCCTTAAATTATGATCTATAAGGACCTTTGTGGGTGGGTAT
ATAATATACTACCCCAGTACAAAGAATTCGACTGGAATTTGAAGTATTTCTGCTAAGAGA
AAATAATGTAAAAACACCTTAGAGCGGCGAGGGACTGGACCTGAGGAGGAGAGAACTTGT
GAGCAGTTAATAGACCTGTTTGGCTCGGAAAATAGACAATTCTTAGAGACATGTTCAGAA
ATTCATATCTTAACGGCAAAGTAGTTCCCACTACCTGAACATTATCAACGATTGCTATAC
GAATTCAACATAGCAAAAATCTTTACCTAATTTTGTTAATAAACAGTCGTTGAGGTGTAG
AGGACAGAAATATCTAATAGGACTATGAATGTGATGGGCCTGCTGTCGCCCTCGAATATA
AATATTTGATTTGATGATAAGTATGCTACAATGAGTTGGCGGACTTCAGAAATACTTCAA
TTCAGAAATTCGAAATTCTTTAGGTATTG
>PI_518335
CACCATCTAACCGATACCCTCATGTCCTGATTAATAATTAAAATCGAAAAACCCGGACGT
GGCAATAATGTCTTTCTTAAGCTTTTTTTTTAGGTTTGACTACCTCGCACACGGGAATAT
ATATGGGTGTCAAATGCTTCTGTAGATACCCCCGGTCCTTCAGCTGCGGACCATGTTCCT
ATGGTGTATAGTTCTCATGCGGCACGTCTGAGTCTCCCACTATTTCCTTAAAATACCGAC
GTGATAAAAATTAAAAGACCCCTTAAATTATGATCTATAAGGACCTTTGTGGGTGGGTAT
ATAATATACTACCCCAGTACAAAGAATTCGACTGGAATTTGAAGTATTTCTGCTACGAGA
AAATAATGTAAAAACACCTTAGAGCGGCGAGGGACTGGACCTGAGGAGGAGAGAACTTGT
GATCAGTTAATAGACCTGTTTGGCTCGGAAAATAGACAATTCTTAGAGACATGTTCAGAA
ATTCATAGCTTAAAGGCAAAGTAGTTCCCACTACCTGAACATGATCAACGATTGCTATAC
GAATTCAACATAGCAAAAATCTTGACCTAATTTGGTTAATAAACAGTCGTTGAGGTGTAG
AGGACAGAAATATCTAATAGGACTATGAATGTGATGGGCCTGCTGTCGCCCTCGAATATA
AATATTTGATTTTATGATAAGTATGCTACAATGAGTTGGCGGACTTCAGAAATACTTCAA
TTCAGAAATGCGAAATTCTTTAGGTATTG
>PI_518333
CACCATCTAACCGATACCCTTATGTCCTGATTAATAATTAAAATAGAAAAACCCGAACGT
GGCAATAATGTCTTTCTTAAGCTTTTTTTTTAGGTTTGACTACCTCGCACACGGGAATAT
ATATGGGTGTCAAATGCTTCTGTAGATACCCCCGGTCCTTCAGCTGCGGACCATGTTCCT
ATGGTGTATAGTTCTCATGCGGCACGTCTGAGTCTCCCACTATTTCCTTAAAATACCGAC
GTGATAAAAATCAAAAGACCCCTTAAATTATGATCTATAAGGACCTTTGTGGGTGGGTAT
ATAATATACTACCCCAGTACAAAGAATTCGACTGGAATTTGAAGTATTTCTGCTAAGAGA
AAATAATGTAAAAACACCTTAGAGCGGCGAGGGACTGGACCTGAGGAGGAGAGAACTTGT
GATCAGTTAATAGACCTGTTTGGCTCGGAAAATAGACAATTCTTAGAGACATGTTCAGAA
ATTCATATCTTAACGGCAAAGTAGTTCCCACTACCTGAACATTATCAACGATTGCTATAC
GAATTCAACATAGCAAAAATCTTTACCTAATTTTGTTAATAAACAGTCGTTGAGGTGTAG
AGGACAGAAATATCTAATAGGACTATGAATGTGATGGGCCTGCTGTCGCCCTCGAATATA
AATATTTGATTTTATGCTAAGTATGCTACAATGAGTTGGCGGACTTCAGAAATACTTCAA
TTCAGAAATTCGAAATTCTTTAGGTATTG
>PI_518332
CACCATCTAACCGATACCCTTATGTCCTGATTAATAATTAAAATCGAAAAACCCGAACGT
GGCAATAATGTCTTTCTTAAGCTTTTTTTTTAGGTTTGACTACCTCGCACACGGGAATAT
ATATGGGTGTCAAATGCTTCTGTAGATACCCCCGGTCCTTCAGCTGCGGACCATGTTCCT
ATGGTGTATAGTTCTCATGCGGCACGTCTGAGTCTCCCACTATTTCCTTAAAATACCGAC
GTGATAAAAATCAAAAGACCCCTTAAATTATGATCTATAAGGACCTTTGTGGGTGGGTAT
ATAATATACTACCCCAGTACAAAGAATTCGACTGGAATTTGAAGTATTTCTGCTAAGAGA
AAATAATGTAAAAACACCTTAGAGCGGCGAGGGACTGGACCTGAGGAGGAGAGAACTTGT
GATCCGTTAATAGACCTGTTTGGCTCGGAAAATAGACAATTCTTAGAGACATGTTCAGAA
ATTCATATCTTAAAGGCAAAGTAGTTCCCACTACCTGAACATTATCAACGATTGCTATAC
GAATTCAACATAGCAAAAATCTTTACCTAATTTTGGTAATAAACAGTCGTTGAGGTGTAG
AGGACCGAAATATCTAATAGGACTATGACTGTGATGGGCCTGCTGTCGCCCTCGAATTTA
AATATTTGATTTTATGATAAGTATGCTACAATGAGTTGGCGGACTTCAGAAATACTTCAA
TTCAGAAATTCGAAATTCTTTAGGTATTG
>PI_518331
CACCATCTAACCGATACCCTTATGTCCTGATTAATAATTAAAATCGAAAAACCCGAACGT
GGCAATAATGTCTTTCTTAAGCTTTTTTTTTAGGTTTGACTACCTCGCACACGGGAATAT
ATATGGGTGTCAAATGCTTCTGTAGATACCCCCGGTCCTTCAGCTGCGGACCATGTTCCT
ATGGTGTATAGTTCTCATGCGGCACGTCTGAGTCTCCCACTATTTCCTTAAAATACCGAC
GTGATAAAAATCAAAAGACCCCTTAAATTATGATCTATAAGGACCTTTGTGGGTGGGTAT
ATAATATACTACCCCAGTACAAAGAATTCGACTGGAATTTGAAGTATTTCTGCTAAGAGA
AAATAATGTAAAAACACCTTATAGCGGCGAGGGACTGGACCTGAGGAGGAGAGAACTTGT
GATCAGTTAATAGACCTGTTTGGCTCGGAAAATAGACAATTCTTAGAGACATGTTCAGAA
ATTCATATCTTAACGGCAAAGTAGTTCCCACTACCTGAACATTATCAACGATTGCTATAC
GAATTCAACATAGCAAAAATCTTTACCTAATTTTGTTAATAAACAGTCGTTGAGGTGTAG
AGGACAGAAATATCTAATAGGACTATGAATGTGATGGGCCTGCTGTCGCCCTCGAATATA
AATATTTGATTTTATGCTAAGTATGCTACAATGAGTTGGCGGACTTCAGAAATACTTCAA
TTCAGAAATTCGAAATTCTTTAGGTATTG
>PI_518330
CACCATCTAACCGATACCCTTATGTCCTGATTAATAATTAAAATCGAAAAACCCGAACGT
GGCAATAATGTCTTTCTTAAGCTTTTTTTTTAGGTTTGACTACCTCGCACACGGGAATAT
ATATGGGTGTCAAATGCTTCTGTAGATACCCCCGGTCCTTCAGCTGCGGACCATGTTCCT
ATGGTGTATAGTTCTCATGCGGCACGTCTGAGTCTCCCACTATTTCCTTAAAATACCGAC
GTGATAAAAATCAAAAGACCCCTTAAATTATGATCTATAAGGACCTTTGTGGGTGGGTAT
ATAATATACTACCCCAGTACAAAGAATTCGACTGGAATTTGAAGTATTTCTGCTAAGAGA
AAATAATGTAAAAACACCTTAGAGCGGCGAGGGACTGGACCTGAGGAGGAGAGAACTTGT
GATCCGTTAATAGACCTGTTTGGCTCGGAAAATAGACAATTCTTAGAGACATGTTCAGAA
ATTCATATCTTAAAGGCAAAGTAGTTCCCACTACCTGAACATTATCAACGATTGCTATAC
GAATTCAACATAGCAAAAATCTTTACCTAATTTTGGTAATAAACAGTCGTTGAGGTGTAG
AGGACCGAAATATCTAATAGGACTATGACTGTGATGGGCCTGCTGTCGCCCTCGAATATA
AATATTTGATTTTATGATAAGTATGCTACAATGAGTTGGCGGACTTCAGAAATACTTCAA
TTCAGAAATTCGAAATTCTTTAGGTATTG
>PI_518326
CACCATCTAACCGATACCCTTATGTCCTGATTAATAATTAAAATAGAAAAACCCGAACGT
GGCAATAATGTCTTTCTTAAGCTTTTTTTTTAGGTTTGACTACCTCGCACACGGGAATAT
ATATGGGTGTCAAATGCTTCTGTAGATACCCCCGGTCCTTCAGCTGCGGACCATGTTCCT
ATGGTGTATAGTTCTCATGCGGCACGTCTGAGTCTCCCACTATTTCCTTAAAATACCGAC
GTGATAAAAATCAAAAGACCCCTTAAATTATGATCTATAAGGACCTTTGTGGGTGGGTAT
ATAATATACTACCCCAGTACAAAGAATTCGACTGGAATTTGAAGTATTTCTGCTAAGAGA
AAATAATGTAAAAACACCTTAGAGCGGCGAGGGACTGGACCTGAGGAGGAGAGAACTTGT
GATCAGTTAATAGACCTGTTTGGCTCGGAAAATAGACAATTCTTAGAGACATGTTCAGAA
ATTCATATCTTAACGGCAAAGTAGTTCCCACTACCTGAACATTATCAACGATTGCTATAC
GAATTCAACATAGCAAAAATCTTTACCTAATTTTGTTAATAAACAGTCGTTGAGGTGTAG
AGGACAGAAATATCTAATAGGACTATGAATGTGATGGGCCTGCTGTCGCCCTCGAATATA
AATATTTGATTTTATGCTAAGTATGCTACAATGAGTTGGCGGACTTCAGAAATACTTCAA
TTCAGAAATTCGAAATTCTTTAGGTATTG
>PI_518324_1
CACCATCTAACCGATACCCTTATGTCCTGATTAATAATTAAAATAGAAAAACCCGAACGT
GGCAATAATGTCTTTCTTAAGCTTTTTTTTTAGGTTTGACTACCTCGCACACGGGAATAT
ATATGGGTGTCAAATGCTTCTGTAGATACCCCCGGTCCTTCAGCTGCGGACCATGTTCCT
ATGGTGTATAGTTCTCATGCGGCACGTCTGAGTCTCCCACTATTTCCTTAAAATACCGAC
GTGCTAAAAATCAACAGACCCCTTAAATTATGATCTATAAGGACCTTGGTGGGTGGGTAT
ATAATATACTACCCCAGTACAAAGAATTCGACTGGAATTTGAAGTATTTCTGCTAAGAGA
AAATAATGTAAAAACACCTTAGAGCGGCGAGGGACTGGACCTGAGGAGGAGAGAACTTGT
GATCAGTTGATAGACCTGTTTGGCTCGGAAAATAGACAATTCTTAGAGACATGTTCAGAA
ATTCATATCTTAACGGCAAAGTAGTTCCCACTACCTGAACATTATCAACGATTGCTATAC
GAATTCAACATAGCAAAAATCTTTACCTAATTTTGTTAATAAACAGTCGTTGAGGTGTAG
AGGACAGAAATATCTAATAGGACTATGAATGTGATGGGCCTGCTGTCGCCCTCGAATATA
AATATTTGATTTTATGATAAGTATGCTACAATGAGTTTGCGGACTTCAGAAATACTTCAA
TTCAGAAATTCGAAATTCTTTAGGTATTG
>PI_518324
CACCATCTAACCGATACCCTTATGTCCTGATTAATAATTAAAATAGAAAAACCCGAACGT
GGCAATAATGTCTTTCTTAAGCTTTTTTTTTAGGTTTGACTACCTCGCACACGGGAATAT
ATATGGGGGTCAAATGCTTCTGTAGATACCCCCGGTCCTTCAGCTGCGGACCATGTTCCT
ATGGTGTATAGTTCTCATGCGGCACGTCTGAGTCTCCCACTATTTCCTTAAAATACCGAC
GTGATAAAAATCAAAAGACCCCTTAAATTATGATCTATAAGGACCTTTGTGGGTGGGTAT
ATAATATACTACCCCAGTACAAAGAATTCGACTGGAATTTGAAGTATTTCTGCTAAGAGA
AAATAATGTAAAAACACCTTAGAGCGGCGAGGGACTGGACCTGAGGAGGAGAGAACTTGT
GAGCAGTTAATAGACCTGTTTGGCTCGGAAAATAGACAATTCTTAGAGACATGTTCAGAA
ATTCATATCTTAACGGCAAAGTAGTTCCCACTACCTGAACATTATCAACGATTGCTATAC
GAATTCAACATAGCAAAAATCTTTACCTAATTTTGTTAATAAACAGTCGTTGAGGTGTAG
AGGACAGAAATATCTAATAGGACTATGAATGTGATGGGCCTGCTGTCGCCCTCGAATATA
AATATTTGATTTGATGATAAGTATGCTACAATGAGTTGGCGGACTTCAGAAATACTTCAA
TTCAGAAATTCGAAATTCTTTAGGTATTG
>PI_518322
CACCATCTAACCGATACCCTTATGTCCTGATTAATAATTAAAATAGAAAAACCCGAACGT
GGCAATAATGTCTTTCTTAAGCTTTTTTTTTAGGTTTGACTACCTCGCACACGGGAATAT
ATATGGGTGTCAAATGCTTCTGTAGATACCCCCGGTCCTTCAGCTGCGGACCATGTTCCT
ATGGTGTATAGTTCTCATGCGGCACGTCTGAGTCTCCCACTATTTCCTTAAAATACCGAC
GTGATAAAAATCAAAAGACCCCTTAAATTATGATCTATAAGGACCTTTGTGGGTGGGTAT
ATAATATACTACCCCAGTACAAAGAATTCGACTGGAATTTGAAGTATTTCTGCTAAGAGA
AAATAATGTAAAAACACCTTAGAGCGGCGAGGGACTGGACCTGAGGAGGAGAGAACTTGT
GATCAGTTAATAGACCTGTTTGGCTCGGAAAATAGACAATTCTTAGAGACATGTTCAGAA
ATTCATATCTTAACGGCAAAGTAGTTCCCACTACCTGAACATTATCAACGATTGCTATAC
GAATTCAACATAGCAAAAATCTTTACCTAATTTTGTTAATAAACAGTCGTTGAGGTGTAG
AGGACAGAAATATCTAATAGGACTATGAATGTGATGGGCCTGCTGTCGCCCTCGAATATA
AATATTTGATTTTATGCTAAGTATGCTACAATGAGTTGGCGGACTTCAGAAATACTTCAA
TTCAGAAATTCGAAATTCTTTAGGTATTG
>PI_518320
CACCATCTAACCGATACCCTTATGTCCTGATTAATAATTAAAATAGAAAAACCCGAACGT
GGCAATAATGTCTTTCTTAAGCTTTTTTTTTAGGTTTGACTACCTCGCACACGGGAATAT
ATATGGGTGTCAAATGCTTCTGTAGATACCCCCGGTCCTTCAGCTGCGGACCATGTTCCT
ATGGTGTATAGTTCTCATGCGGCACGTCTGAGTCTCCCACTATTTCCTTAAAATACCGAC
GTGCTAAAAATCAACAGACCCCTTAAATTATGATCTATAAGGACCTTGGTGGGTGGGTAT
ATAATATACTACCCCAGTACAAAGAATTCGACTGGAATTTGAAGTATTTCTGCTAAGAGA
AAATAATGTAAAAACACCTTAGAGCGGCGAGGGACTGGACCTGAGGAGGAGAGAACTTGT
GATCAGTTAATAGACCTGTTTGGCTCGGAAAATAGACAATTCTTAGAGACATGTTCAGAA
ATTCATATCTTAACGGCAAAGTAGTTCCCACTACCTGAACATTATCAACGATTGCTATAC
GAATTCAACATAGCAAAAATCTTTACCTAATTTTGTTAATAAACAGTCGTTGAGGTGTAG
AGGACAGAAATATCTAATAGGACTATGAATGTGATGGGCCTGCTGTCGCCCTCGAATATA
AATATTTGATTTTATGATAAGTATGCTACAATGAGTTTGCGGACTTCAGAAATACTTCAA
TTCAGAAATTCGAAATTCTTTAGGTATTG
>PI_518319
CACCATCTAACCGATACCCTTATGTCCTGATTAATAATTAAAATAGAAAAACCCGAACGT
GGCAATAATGTCTTTCTTAAGCTTTTTTTTTAGGTTTGACTACCTCGCACACGGGAATAT
ATATGGGTGTCAAATGCTTCTGTAGATACCCCCGGTCCTTCAGCTGCGGACCATGTTCCT
ATGGTGTATAGTTCTCATGCGGCACGTCTGAGTCTCCCACTATTTCCTTAAAATACCGAC
GTGCTAAAAATCAACAGACCCCTTAAATTATGATCTATAAGGACCTTGGTGGGTGGGTAT
ATAATATACTACCCCAGTACAAAGAATTCGACTGGAATTTGAAGTATTTCTGCTAAGAGA
AAATAATGTAAAAACACCTTAGAGCGGCGAGGGACTGGACCTGAGGAGGAGAGAACTTGT
GATCAGTTAATAGACCTGTTTGGCTCGGAAAATAGACAATTCTTAGAGACATGTTCAGAA
ATTCATATCTTAACGGCAAAGTAGTTCCCACTACCTGAACATTATCAACGATTGCTATAC
GAATTCAACATAGCAAAAATCTTTACCTAATTTTGTTAATAAACAGTCGTTGAGGTGTAG
AGGACAGAAATATCTAATAGGACTATGAATGTGATGGGCCTGCTGTCGCCCTCGAATATA
AATATTTGATTTTATGATAAGTATGCTACAATGAGTTTGCGGACTTCAGAAATACTTCAA
TTCAGAAATTCGAAATTCTTTAGGTATTG
>PI_518316
CACCATCTAACCGATACCCTCATGTCCTGATTAATAATTAAAATCGAAAAACCCGGACGT
GGCAATAATGTCTTTCTTAAGCTTTTTTTTTAGGTTTGACTACCTCGCACACGGGAATAT
ATATGGGTGTCAAATGCTTCTGTAGATACCCCCGGTCCTTCAGCTGCGGACCATGTTCCT
ATGGTGTATAGTTCTCATGCGGCACGTCTGAGTCTCCCACTATTTCCTTAAAATACCGAC
GTGATAAAAATTAAAAGACCCCTTAAATTATGATCTATAAGGACCTTTGTGGGTGGGTAT
ATAATATACTACCCCAGTACAAAGAATTCGACTGGAATTTGAAGTATTTCTGCTACGAGA
AAATAATGTAAAAACACCTTAGAGCGGCGAGGGACTGGACCTGAGGAGGAGAGAACTTGT
GATCAGTTAATAGACCTGTTTGGCTCGGAAAATAGACAATTCTTAGAGACATGTTCAGAA
ATTCATAGCTTAAAGGCAAAGTAGTTCCCACTACCTGAACATGATCAACGATTGCTATAC
GAATTCAACATAGCAAAAATCTTGACCTAATTTGGTTAATAAACAGTCGTTGAGGTGTAG
AGGACAGAAATATCTAATAGGACTATGAATGTGATGGGCCTGCTGTCGCCCTCGAATATA
AATATTTGATTTTATGATAAGTATGCTACAATGAGTTGGCGGACTTCAGAAATACTTCAA
TTCAGAAATGCGAAATTCTTTAGGTATTG
>PI_518313
CACCATCTAACCGATACCCTTATGTCCTGATTAATAATTAAAATAGAAAAACCCGAACGT
GGCAATAATGTCTTTCTTAAGCTTTTTTTTTAGGTTTGACTACCTCGCACACGGGAATAT
ATATGGGGGTCAAATGCTTCTGTAGATACCCCCGGTCCTTCAGCTGCGGACCATGTTCCT
ATGGTGTATAGTTCTCATGCGGCACGTCTGAGTCTCCCACTATTTCCTTAAAATACCGAC
GTGATAAAAATCAAAAGACCCCTTAAATTATGATCTATAAGGACCTTTGTGGGTGGGTAT
ATAATATACTACCCCAGTACAAAGAATTCGACTGGAATTTGAAGTATTTCTGCTAAGAGA
AAATAATGTAAAAACACCTTAGAGCGGCGAGGGACTGGACCTGAGGAGGAGAGAACTTGT
GAGCAGTTAATAGACCTGTTTGGCTCGGAAAATAGACAATTCTTAGAGACATGTTCAGAA
ATTCATATCTTAACGGCAAAGTAGTTCCCACTACCTGAACATTATCAACGATTGCTATAC
GAATTCAACATAGCAAAAATCTTTACCTAATTTTGTTAATAAACAGTCGTTGAGGTGTAG
AGGACAGAAATATCTAATAGGACTATGAATGTGATGGGCCTGCTGTCGCCCTCGAATATA
AATATTTGATTTGATGATAAGTATGCTACAATGAGTTGGCGGACTTCAGAAATACTTCAA
TTCAGAAATTCGAAATTCTTTAGGTATTG
>PI_518312
CACCATCTAACCGATACCCTTATGTCCTGATTAATAATTAAAATAGAAAAACCCGAACGT
GGCAATAATGTCTTTCTTAAGCTTTTTTTTTAGGTTTGACTACCTCGCACACGGGAATAT
ATATGGGTGTCAAATGCTTCTGTAGATACCCCCGGTCCTTCAGCTGCGGACCATGTTCCT
ATGGTGTATAGTTCTCATGCGGCACGTCTGAGTCTCCCACTATTTCCTTAAAATACCGAC
GTGCTAAAAATCAACAGACCCCTTAAATTATGATCTATAAGGACCTTGGTGGGTGGGTAT
ATAATATACTACCCCAGTACAAAGAATTCGACTGGAATTTGAAGTATTTCTGCTAAGAGA
AAATAATGTAAAAACACCTTAGAGCGGCGAGGGACTGGACCTGAGGAGGAGAGAACTTGT
GATCAGTTAATCGACCTGTTTGGCTCGGAAAATAGACAATTCTTAGAGACATGTTCAGAA
ATTCATATCTTAACGGCAAAGTAGTTCCCACTACCTGAACATTATCAACGATTGCTATAC
GAATTCAACATAGCAAAAATCTTTACCTAATTTTGTTAATAAACAGTCGTTGAGGTGTAG
AGGACAGAAATATCTAATAGGACTATGAATGTGATGGGCCTGCTGTCGCCCTCGAATATA
AATATTTGATTTTATGATAAGTATGCTACAATGAGTTTGCGGACTTCAGAAATACTTCAA
TTCAGAAATTCGAAATTCTTTAGGTATTG
>PI_518311
CACAATCTGACCGATACCCTTATGTCCTGATTAATAATTAAAATCGAAAAACCCTAACGT
GGCAATAATATCGTTCTTAAGCTTTTTTTCTAGGTTTGACTACCTCGCACACGGGAATAT
ATATAGGTGTCAAATGCTTCTGTAGATACCCCCGGTCCTTCAGCTGCGGACCATGTTCCT
ATGGTGTATAGTTCTCATGCGGCACGTCCGAGTCTGACACTATTTCCTTTAAATACCGAC
GTGATAACAATCAAAAGACCCCTTAAATTATGATCTATAAGGACCTTTGTGGGTGGGTAT
ATAATATACTACCCCAGTACAAAGAATTCGACTTGAATGTGAAGTATTTCTGCTAAGAGA
AAATAAGGTAAAAACACCTTAGAGCGGCGAGGGACTGGACCTGAAGAGGAGAGAACTTGT
GATCCGTTAATCGACCGTTATGGCTCGGAAAATAGACAATTCTTAGCGACGTGTTCAGAA
ATTCATATCTTAAAGGCAAAGTAGTTCCCACTACCTGAGCATTATCAACGATTGCTATAC
GAATTCAACATAGCAAAAATATTTACCTAATGTAGTTCATCGGCAGTCGTTGAGGTGTAG
AGGACATCAATATCTAATAGGACTATGAATGTGATGGGCCTGCTGTCGCCCTCGAATATA
AATATTTGATTTTATGATAAGTATTCTACAATGAGTTGGCGGACTTCAGAAATACTTCAA
TTCAGAAATTCGAAATTCTTTAGGTATTG
>PI_518310
CACCATCTAACCGATACCCTTATGTCCTGATTAATAATTAAAATAGAAAAACCCGAACGT
GGCAATAATGTCTTTCTTAAGCTTTTTTTTTAGGTTTGACTACCTCGCACACGGGAATAT
ATATGGGTGTCAAATGCTTCTGTAGATACCCCCGGTCCTTCAGCTGCGGACCATGTTCCT
ATGGTGTATAGTTCTCATGCGGCACGTCTGAGTCTCCCACTATTTCCTTAAAATACCGAC
GTGCTAAAAATCAACAGACCCCTTAAATTATGATCTATAAGGACCTTGGTGGGTGGGTAT
ATAATATACTACCCCAGTACAAAGAATTCGACTGGAATTTGAAGTATTTCTGCTAAGAGA
AAATAATGTAAAAACACCTTAGAGCGGCGAGGGACTGGACCTGAGGAGGAGAGAACTTGT
GATCAGTTAATAGACCTGTTTGGCTCGGAAAATAGACAATTCTTAGAGACATGTTCAGAA
ATTCATATCTTAACGGCAAAGTAGTTCCCACTACCTGGACATTATCAACGATTGCTATAC
GAATTCAACATAGCAAAAATCTTTACCTAATTTTGTTAATAAACAGTCGTTGAGGTGTAG
AGGACAGAAATATCTAATAGGACTATGAATGTGATGGGCCTGCTGTCGCCCTCGAATATA
AATATTTGATTTTATGATAAGTATGCTACAATGAGTTTGCGGACTTCAGAAATACTTCAA
TTCAGAAATTCGAAATTCTTTAGGTATTG
>PI_518309
CACCATCTAACCGATACCCTCATGTCCTGATTAATAATTAAAATCGAAAAACCCGGACGT
GGCAATAATGTCTTTCTTAAGCTTTTTTTTTAGGTTTGACTACCTCGCACACGGGAATAT
ATATGGGTGTCAAATGCTTCTGTAGATACCCCCGGTCCTTCAGCTGCGGACCATGTTCCT
ATGGTGTATAGTTCTCATGCGGCACGTCTGAGTCTCCCACTATTTCCTTAAAATACCGAC
GTGATAAAAATTAAAAGACCCCTTAAATTATGATCTATAAGGACCTTTGTGGGTGGGTAT
ATAATATACTACCCCAGTACAAAGAATTCGACTGGAATTTGAAGTATTTCTGCTACGAGA
AAATAATGTAAAAACACCTTAGAGCGGCGAGGGACTGGACCTGAGGAGGAGAGAACTTGT
GATCAGTTAATAGACCTGTTTGGCTCGGAAAATAGACAATTCTTAGAGACATGTTCAGAA
ATTCATAGCTTAAAGGCAAAGTAGTTCCCACTACCTGAACATGATCAACGATTGCTATAC
GAATTCAACATAGCAAAAATCTTGACCTAATTTGGTTAATAAACAGTCGTTGAGGTGTAG
AGGACAGAAATATCTAATAGGACTATGAATGTGATGGGCCTGCTGTCGCCCTCGAATATA
AATATTTGATTTTATGATAAGTATGCTACAATGAGTTGGCGGACTTCAGAAATACTTCAA
TTCAGAAATGCGAAATTCTTTAGGTATTG
>PI_518308
CACCATCTAACCGATACCCTCATGTCCTGATTAATAATTAAAATCGAAAAACCCGGACGT
GGCAATAATGTCTTTCTTAAGCTTTTTTTTTAGGTTTGACTACCTCGCACACGGGAATAT
ATATGGGTGTCAAATGCTTCTGTAGATACCCCCGGTCCTTCAGCTGCGGACCATGTTCCT
ATGGTGTATAGTTCTCATGCGGCACGTCTGAGTCTCCCACTATTTCCTTAAAATACCGAC
GTGATAAAAATTAAAAGACCCCTTAAATTATGATCTATAAGGACCTTTGTGGGTGGGTAT
ATAATATACTACCCCAGTACAAAGAATTCGACTGGAATTTGAAGTATTTCTGCTACGAGA
AAATAATGTAAAAACACCTTAGAGCGGCGAGGGACTGGACCTGAGGAGGAGAGAACTTGT
GATCAGTTAATAGACCTGTTTGGCTCGGAAAATAGACAATTCTTAGAGACATGTTCAGAA
ATTCATAGCTTAAAGGCAAAGTAGTTCCCACTACCTGAACATGATCAACGATTGCTATAC
GAATTCAACATAGCAAAAATCTTGACCTAATTTGGTTAATAAACAGTCGTTGAGGTGTAG
AGGACAGAAATATCTAATAGGACTATGAATGTGATGGGCCTGCTGTCGCCCTCGAATATA
AATATTTGATTTTATGATAAGTATGCTACAATGAGTTGGCGGACTTCAGAAATACTTCAA
TTCAGAAATGCGAAATTCTTTAGGTATTG
>PI_518306_1
CACCATCTAACCGATACCCTCATGTCCTGATTAATAATTAAAATCGAAAAACCCGGACGT
GGCAATAATGTCTTTCTTAAGCTTTTTTTTTAGGTTTGACTACCTCGCACACGGGAATAT
ATATGGGTGTCAAATGCTTCTGTAGATACCCCCGGTCCTTCAGCTGCGGACCATGTTCCT
ATGGTGTATAGTTCTCATGCGGCACGTCTGAGTCTCCCACTATTTCCTTAAAATACCGAC
GTGATAAAAATTAAAAGACCCCTTAAATTATGATCTATAAGGACCTTTGTGGGTGGGTAT
ATAATATACTACCCCAGTACAAAGAATTCGACTGGAATTTGAAGTATTTCTGCTACGAGA
AAATAATGTAAAAACACCTTAGAGCGGCGAGGGACTGGACCTGAGGAGGAGAGAACTTGT
GATCAGTTAATAGACCTGTTTGGCTCGGAAAATAGACAATTCTTAGAGACATGTTCAGAA
ATTCATAGCTTAAAGGCAAAGTAGTTCCCACTACCTGAACATGATCAACGATTGCTATAC
GAATTCAACATAGCAAAAATCTTGACCTAATTTGGTTAATAAACAGTCGTTGAGGTGTAG
AGGACAGAAATATCTAATAGGACTATGAATGTGATGGGCCTGCTGTCGCCCTCGAATATA
AATATTTGATTTTATGATAAGTATGCTACAATGAGTTGGCGGACTTCAGAAATACTTCAA
TTCAGAAATGCGAAATTCTTTAGGTATTG
>PI_518306
CACCATCTAACCGATACCCTCATGTCCTGATTAATAATTAAAATCGAAAAACCCGGACGT
GGCAATAATGTCTTTCTTAAGCTTTTTTTTTAGGTTTGACTACCTCGCACACGGGAATAT
ATATGGGTGTCAAATGCTTCTGTAGATACCCCCGGTCCTTCAGCTGCGGACCATGTTCCT
ATGGTGTATAGTTCTCATGCGGCACGTCTGAGTCTCCCACTATTTCCTTAAAATACCGAC
GTGATAAAAATTAAAAGACCCCTTAAATTATGATCTATAAGGACCTTTGTGGGTGGGTAT
ATAATATACTACCCCAGTACAAAGAATTCGACTGGAATTTGAAGTATTTCTGCTACGAGA
AAATAATGTAAAAACACCTTAGAGCGGCGAGGGACTGGACCTGAGGAGGAGAGAACTTGT
GATCAGTTAATAGACCTGTTTGGCTCGGAAAATAGACAATTCTTAGAGACATGTTCAGAA
ATTCATAGCTTAAAGGCAAAGTAGTTCCCACTACCTGAACATGATCAACGATTGCTATAC
GAATTCAACATAGCAAAAATCTTGACCTAATTTGGTTAATAAACAGTCGTTGAGGTGTAG
AGGACAGAAATATCTAATAGGACTATGAATGTGATGGGCCTGCTGTCGCCCTCGAATATA
AATATTTGATTTTATGATAAGTATGCTACAATGAGTTGGCGGACTTCAGAAATACTTCAA
TTCAGAAATGCGAAATTCTTTAGGTATTG
>PI_518304
CACCATCTAACCGATACCCTCATGTCCTGATTAATAATTAAAATCGAAAAACCCGGACGT
GGCAATAATGTCTTTCTTAAGCTTTTTTTTTAGGTTTGACTACCTCGCACACGGGAATAT
ATATGGGTGTCAAATGCTTCTGTAGATACCCCCGGTCCTTCAGCTGCGGACCATGTTCCT
ATGGTGTATAGTTCTCATGCGGCACGTCTGAGTCTCCCACTATTTCCTTAAAATACCGAC
GTGATAAAAATTAAAAGACCCCTTAAATTATGATCTATAAGGACCTTTGTGGGTGGGTAT
ATAATATACTACCCCAGTACAAAGAATTCGACTGGAATTTGAAGTATTTCTGCTACGAGA
AAATAATGTAAAAACACCTTAGAGCGGCGAGGGACTGGACCTGAGGAGGAGAGAACTTGT
GATCAGTTAATAGACCTGTTTGGCTCGGAAAATAGACAATTCTTAGAGACATGTTCAGAA
ATTCATAGCTTAAAGGCAAAGTAGTTCCCACTACCTGAACATGATCAACGATTGCTATAC
GAATTCAACATAGCAAAAATCTTGACCTAATTTGGTTAATAAACAGTCGTTGAGGTGTAG
AGGACAGAAATATCTAATAGGACTATGAATGTGATGGGCCTGCTGTCGCCCTCGAATATA
AATATTTGATTTTATGATAAGTATGCTACAATGAGTTGGCGGACTTCAGAAATACTTCAA
TTCAGAAATGCGAAATTCTTTAGGTATTG
>PI_518303
CACCATCTAACCGATACCCTTATGTCCTGATTAATAATTAAAATAGAAAAACCCGAACGT
GGCAATAATGTCTTTCTTAAGCTTTTTTTTTAGGTTTGACTACCTCGCACACGGGAATAT
ATATGGGTGTCAAATGCTTCTGTAGATACCCCCGGTCCTTCAGCTGCGGACCATGTTCCT
ATGGTGTATAGTTCTCATGCGGCACGTCTGAGTCTCCCACTATTTCCTTAAAATACCGAC
GTGCTAAAAATCAACAGACCCCTTAAATTATGATCTATAAGGACCTTGGTGGGTGGGTAT
ATAATATACTACCCCAGTACAAAGAATTCGACTGGAATTTGAAGTATTTCTGCTAAGAGA
AAATAATGTAAAAACACCTTAGAGCGGCGAGGGACTGGACCTGAGGAGGAGAGAACTTGT
GATCAGTTAATAGACCTGTTTGGCTCGGAAAATAGACAATTCTTAGAGACATGTTCAGAA
ATTCATATCTTAACGGCAAAGTAGTTCCCACTACCTGAACATTATCAACGATTGCTATAC
GAATTCAACATAGCAAAAATCTTTACCTAATTTTGTTAATAAACAGTCGTTGAGGTGTAG
AGGACAGAAATATCTAATAGGACTATGAATGTGATGGGCCTGCTGTCGCCCTCGAATATA
AATATTTGATTTTATGATAAGTATGCTACAATGAGTTTGCGGACTTCAGAAATACTTCAA
TTCAGAAATTCGAAATTCTTTAGGTATTG
>PI_518302
CACCATCTAACCGATACCCTTATGTCCTGATTAATAATTAAAATAGAAAAACCCGAACGT
GGCAATAATGTCTTTCTTAAGCTTTTTTTTTAGGTTTGACTACCTCGCACACGGGAATAT
ATATGGGTGTCAAATGCTTCTGTAGATACCCCCGGTCCTTCAGCTGCGGACCATGTTCCT
ATGGTGTATAGTTCTCATGCGGCACGTCTGAGTCTCCCACTATTTCCTTAAAATACCGAC
GTGCTAAAAATCAACAGACCCCTTAAATTATGATCTATAAGGACCTTGGTGGGTGGGTAT
ATAATATACTACCCCAGTACAAAGAATTCGACTGGAATTTGAAGTATTTCTGCTAAGAGA
AAATAATGTAAAAACACCTTAGAGCGGCGAGGGACTGGACCTGAGGAGGAGAGAACTTGT
GATCAGTTAATAGACCTGTTTGGCTCGGAAAATAGACAATTCTTAGAGACATGTTCAGAA
ATTCATATCTTAACGGCAAAGTAGTTCCCACTACCTGAACATTATCAACGATTGCTATAC
GAATTCAACATAGCAAAAATCTTTACCTAATTTTGTTAATAAACAGTCGTTGAGGTGTAG
AGGACAGAAATATCTAATAGGACTATGAATGTGATGGGCCTGCTGTCGCCCTCGAATATA
AATATTTGATTTTATGATAAGTATGCTACAATGAGTTTGCGGACTTCAGAAATACTTCAA
TTCAGAAATTCGAAATTCTTTAGGTATTG
>PI_518300
CACCATCTAACCGATACCCTTATGTCCTGATTAATAATTAAAATAGAAAAACCCGAACGT
GGCAATAATGTCTTTCTTAAGCTTTTTTTTTAGGTTTGACTACCTCGCACACGGGAATAT
ATATGGGTGTCAAATGCTTCTGTAGATACCCCCGGTCCTTCAGCTGCGGACCATGTTCCT
ATGGTGTATAGTTCTCATGCGGCACGTCTGAGTCTCCCACTATTTCCTTAAAATACCGAC
GTGCTAAAAATCAACAGACCCCTTAAATTATGATCTATAAGGACCTTGGTGGGTGGGTAT
ATAATATACTACCCCAGTACAAAGAATTCGACTGGAATTTGAAGTATTTCTGCTAAGAGA
AAATAATGTAAAAACACCTTAGAGCGGCGAGGGACTGGACCTGAGGAGGAGAGAACTTGT
GATCAGTTAATAGACCTGTTTGGCTCGGAAAATAGACAATTCTTAGAGACATGTTCAGAA
ATTCATATCTTAACGGCAAAGTAGTTCCCACTACCTGAACATTATCAACGATTGCTATAC
GAATTCAACATAGCAAAAATCTTTACCTAATTTTGTTAATAAACAGTCGTTGAGGTGTAG
AGGACAGAAATATCTAATAGGACTATGAATGTGATGGGCCTGCTGTCGCCCTCGAATATA
AATATTTGATTTTATGATAAGTATGCTACAATGAGTTTGCGGACTTCAGAAATACTTCAA
TTCAGAAATTCGAAATTCTTTAGGTATTG
>PI_518299
CACCATCTAACCGATACCCTTATGTCCTGATTAATAATTAAAATAGAAAAACCCGAACGT
GGCAATAATGTCTTTCTTAAGCTTTTTTTTTAGGTTTGACTACCTCGCACACGGGAATAT
ATATGGGTGTCAAATGCTTCTGTAGATACCCCCGGTCCTTCAGCTGCGGACCATGTTCCT
ATGGTGTATAGTTCTCATGCGGCACGTCTGAGTCTCCCACTATTTCCTTAAAATACCGAC
GTGCTAAAAATCAACAGACCCCTTAAATTATGATCTATAAGGACCTTGGTGGGTGGGTAT
ATAATATACTACCCCAGTACAAAGAATTCGACTGGAATTTGAAGTATTTCTGCTAAGAGA
AAATAATGTAAAAACACCTTAGAGCGGCGAGGGACTGGACCTGAGGAGGAGAGAACTTGT
GATCAGTTAATAGACCTGTTTGGCTCGGAAAATAGACAATTCTTAGAGACATGTTCAGAA
ATTCATATCTTAACGGCAAAGTAGTTCCCACTACCTGAACATTATCAACGATTGCTATAC
GAATTCAACATAGCAAAAATCTTTACCTAATTTTGTTAATAAACAGTCGTTGAGGTGTAG
AGGACAGAAATATCTAATAGGACTATGAATGTGATGGGCCTGCTGTCGCCCTCGAATATA
AATATTTGATTTTATGATAAGTATGCTACAATGAGTTTGCGGACTTCAGAAATACTTCAA
TTCAGAAATTCGAAATTCTTTAGGTATTG
>BETA_321
CACCATCTAACCGATACCCTTATGTCCTGATTAATAATTAAAATAGAAAAACCCGAACGT
GGCAATAATGTCTTTCTTAAGCTTTTTTTTTAGGTTTGACTACCTCGCACACGGGAATAT
ATATGGGGGTCAAATGCTTCTGTAGATACCCCCGGTCCTTCAGCTGCGGACCATGTTCCT
ATGGTGTATAGTTCTCATGCGGCACGTCTGAGTCTCCCACTATTTCCTTAAAATACCGAC
GTGATAAAAATCAAAAGACCCCTTAAATTATGATCTATAAGGACCTTTGTGGGTGGGTAT
ATAATATACTACCCCAGTACAAAGAATTCGACTGGAATTTGAAGTATTTCTGCTAAGAGA
AAATAATGTAAAAACACCTTAGAGCGGCGAGGGACTGGACCTGAGGAGGAGAGAACTTGT
GAGCAGTTAATAGACCTGTTTGGCTCGGAAAATAGACAATTCTTAGAGACATGTTCAGAA
ATTCATATCTTAACGGCAAAGTAGTTCCCACTACCTGAACATTATCAACGATTGCTATAC
GAATTCAACATAGCAAAAATCTTTACCTAATTTTGTTAATAAACAGTCGTTGAGGTGTAG
AGGACAGAAATATCTAATAGGACTATGAATGTGATGGGCCTGCTGTCGCCCTCGAATATA
AATATTTGATTTGATGATAAGTATGCTACAATGAGTTGGCGGACTTCAGAAATACTTCAA
TTCAGAAATTCGAAATTCTTTAGGTATTG
>BETA_319
CACCATCTAACCGATACCCTTATGTCCTGATTAATAATTAAAATCGAAAAACCCGAACGT
GGCAATAATGTCTTTCTTAAGCTTTTTTTTTAGGTTTGACTACCTCGCACACGGGAATAT
ATATGGGTGTCAAATGCTTCTGTAGATACCCCCGGTCCTTCAGCTGCGGACCATGTTCCT
ATGGTGTATAGTTCTCATGCGGCACGTCTGAGTCTCCCACTATTTCCTTAAAATACCGAC
GTGATAAAAATCAAAAGACCCCTTAAATTATGATCTATAAGGACCTTTGTGGGTGGGTAT
ATAATATACTACCCCAGTACAAAGAATTCGACTGGAATTTGAAGTATTTCTGCTAAGAGA
AAATAATGTAAAAACACCTTAGAGCGGCGAGGGACTGGACCTGAGGAGGAGAGAACTTGT
GATCCGTTAATAGACCTGTTTGGCTCGGAAAATAGACAATTCTTAGAGACATGTTCAGAA
ATTCATATCTTAAAGGCAAAGTAGTTCCCACTACCTGAACATTATCAACGATTGCTATAC
GAATTCAACATAGCAAAAATCTTTACCTAATTTTGGTAATAAACAGTCGTTGAGGTGTAG
AGGACCGAAATATCTAATAGGACTATGACTGTGATGGGCCTGCTGTCGCCCTCGAATTTA
AATATTTGATTTTATGATAAGTATGCTACAATGAGTTGGCGGACTTCAGAAATACTTCAA
TTCAGAAATTCGAAATTCTTTAGGTATTG
>BETA_316_1
CACCATCTAACCGATACCCTTATGTCCTGATTAATAATTAAAATAGAAAAACCCGAACGT
GGCAATAATGTCTTTCTTAAGCTTTTTTTTTAGGTTTGACTACCTCGCACACGGGAATAT
ATATGGGTGTCAAATGCTTCTGTAGATACCCCCGGTCCTTCAGCTGCGGACCATGTTCCT
ATGGTGTATAGTTCTCATGCGGCACGTCTGAGTCTCCCACTATTTCCTTAAAATACCGAC
GTGCTAAAAATCAACAGACCCCTTAAATTATGATCTATAAGGACCTTGGTGGGTGGGTAT
ATAATATACTACCCCAGTACAAAGAATTCGACTGGAATTTGAAGTATTTCTGCTAAGAGA
AAATAATGTAAAAACACCTTAGAGCGGCGAGGGACTGGACCTGAGGAGGAGAGAACTTGT
GATCAGTTAATAGACCTGTTTGGCTCGGAAAATAGACAATTCTTAGAGACATGTTCAGAA
ATTCATATCTTAACGGCAAAGTAGTTCCCACTACCTGAACATTATCAACGATTGCTATAC
GAATTCAACATAGCAAAAATCTTTACCTAATTTTGTTAATAAACAGTCGTTGAGGTGTAG
AGGACAGAAATATCTAATAGGACTATGAATGTGATGGGCCTGCTGTCGCCCTCGAATATA
AATATTTGATTTTATGATAAGTATGCTACAATGAGTTTGCGGACTTCAGAAATACTTCAA
TTCAGAAATTCGAAATTCTTTAGGTATTG
>BETA_316
CACCATCTAACCGATACCCTTATGTCCTGATTAATAATTAAAATAGAAAAACCCGAACGT
GGCAATAATGTCTTTCTTAAGCTTTTTTTTTAGGTTTGACTACCTCGCACACGGGAATAT
ATATGGGTGTCAAATGCTTCTGTAGATACCCCCGGTCCTTCAGCTGCGGACCATGTTCCT
ATGGTGTATAGTTCTCATGCGGCACGTCTGAGTCTCCCACTATTTCCTTAAAATACCGAC
GTGCTAAAAATCAACAGACCCCTTAAATTATGATCTATAAGGACCTTGGTGGGTGGGTAT
ATAATATACTACCCCAGTACAAAGAATTCGACTGGAATTTGAAGTATTTCTGCTAAGAGA
AAATAATGTAAAAACACCTTAGAGCGGCGAGGGACTGGACCTGAGGAGGAGAGAACTTGT
GATCAGTTAATAGACCTGTTTGGCTCGGAAAATAGACAATTCTTAGAGACATGTTCAGAA
ATTCATATCTTAACGGCAAAGTAGTTCCCACTACCTGAACATTATCAACGATTGCTATAC
GAATTCAACATAGCAAAAATCTTTACCTAATTTTGTTAATAAACAGTCGTTGAGGTGTAG
AGGACAGAAATATCTAATAGGACTATGAATGTGATGGGCCTGCTGTCGCCCTCGAATATA
AATATTTGATTTTATGATAAGTATGCTACAATGAGTTTGCGGACTTCAGAAATACTTCAA
TTCAGAAATTCGAAATTCTTTAGGTATTG
>BETA_315
CACCATCTAACCGATACCCTTATGTCCTGATTAATAATTAAAATAGAAAAACCCGAACGT
GGCAATAATGTCTTTCTTAAGCTTTTTTTTTAGGTTTGACTACCTCGCACACGGGAATAT
ATATGGGTGTCAAATGCTTCTGTAGATACCCCCGGTCCTTCAGCTGCGGACCATGTTCCT
ATGGTGTATAGTTCTCATGCGGCACGTCTGAGTCTCCCACTATTTCCTTAAAATACCGAC
GTGCTAAAAATCAACAGACCCCTTAAATTATGATCTATAAGGACCTTGGTGGGTGGGTAT
ATAATATACTACCCCAGTACAAAGAATTCGACTGGAATTTGAAGTATTTCTGCTAAGAGA
AAATAATGTAAAAACACCTTAGAGCGGCGAGGGACTGGACCTGAGGAGGAGAGAACTTGT
GATCAGTTAATCGACCTGTTTGGCTCGGAAAATAGACAATTCTTAGAGACATGTTCAGAA
ATTCATATCTTAACGGCAAAGTAGTTCCCACTACCTGAACATTATCAACGATTGCTATAC
GAATTCAACATAGCAAAAATCTTTACCTAATTTTGTTAATAAACAGTCGTTGAGGTGTAG
AGGACAGAAATATCTAATAGGACTATGAATGTGATGGGCCTGCTGTCGCCCTCGAATATA
AATATTTGATTTTATGATAAGTATGCTACAATGAGTTTGCGGACTTCAGAAATACTTCAA
TTCAGAAATTCGAAATTCTTTAGGTATTG
>BETA_314
CACCATCTAACCGATACCCTTATGTCCTGATTAATAATTAAAATCGAAAAACCCGAACGT
GGCAATAATGTCTTTCTTAAGCTTTTTTTTTAGGTTTGACTACCTCGCACACGGGAATAT
ATATGGGTGTCAAATGCTTCTGTAGATACCCCCGGTCCTTCAGCTGCGGACCATGTTCCT
ATGGTGTATAGTTCTCATGCGGCACGTCTGAGTCTCCCACTATTTCCTTAAAATACCGAC
GTGATAAAAATCAAAAGACCCCTTAAATTATGATCTATAAGGACCTTTGTGGGTGGGTAT
ATAATATACTACCCCAGTACAAAGAATTCGACTGGAATTTGAAGTATTTCTGCTAAGAGA
AAATAATGTAAAAACACCTTAGAGCGGCGAGGGACTGGACCTGAGGAGGAGAGAACTTGT
GATCCGTTAATAGACCTGTTTGGCTCGGAAAATAGACAATTCTTAGAGACATGTTCAGAA
ATTCATATCTTAAAGGCAAAGTAGTTCCCACTACCTGAACATTATCAACGATTGCTATAC
GAATTCAACATAGCAAAAATCTTTACCTAATTTTGGTAATAAACAGTCGTTGAGGTGTAG
AGGACCGAAATATCTAATAGGACTATGACTGTGATGGGCCTGCTGTCGCCCTCGAATTTA
AATATTTGATTTTATGATAAGTATGCTACAATGAGTTGGCGGACTTCAGAAATACTTCAA
TTCAGAAATTCGAAATTCTTTAGGTATTG
>PI_518440
CACCATCTAACCGATACCCTCATGTCCTGATTAATAATTAAAATCGAAAAACCCGGACGT
GGCAATAATGTCTTTCTTAAGCTTTTTTTTTAGGTTTGACTACCTCGCACACGGGAATAT
ATATGGGTGTCAAATGCTTCTGTAGATACCCCCGGTCCTTCAGCTGCGGACCATGTTCCT
ATGGTGTATAGTTCTCATGCGGCACGTCTGAGTCTCCCACTATTTCCTTAAAATACCGAC
GTGATAAAAATTAAAAGACCCCTTAAATTATGATCTATAAGGACCTTTGTGGGTGGGTAT
ATAATATACTACCCCAGTACAAAGAATTCGACTGGAATTTGAAGTATTTCTGCTACGAGA
AAATAATGTAAAAACACCTTAGAGCGGCGAGGGACTGGACCTGAGGAGGAGAGAACTTGT
GATCAGTTAATAGACCTGTTTGGCTCGGAAAATAGACAATTCTTAGAGACATGTTCAGAA
ATTCATAGCTTAAAGGCAAAGTAGTTCCCACTACCTGAACATGATCAACGATTGCTATAC
GAATTCAACATAGCAAAAATCTTGACCTAATTTGGTTAATAAACAGTCGTTGAGGTGTAG
AGGACAGAAATATCTAATAGGACTATGAATGTGATGGGCCTGCTGTCGCCCTCGAATATA
AATATTTGATTTTATGATAAGTATGCTACAATGAGTTGGCGGACTTCAGAAATACTTCAA
TTCAGAAATGCGAAATTCTTTAGGTATTG
>PI_540702
CACCATCTAACCGATACCCTCATGTCCTGATTAATAATTAAAATCGAAAAACCCGGACGT
GGCAATAATGTCTTTCTTAAGCTTTTTTTTTAGGTTTGACTACCTCGCACACGGGAATAT
ATATGGGTGTCAAATGCTTCTGTAGATACCCCCGGTCCTTCAGCTGCGGACCATGTTCCT
ATGGTGTATAGTTCTCATGCGGCACGTCTGAGTCTCCCACTATTTCCTTAAAATACCGAC
GTGATAAAAATTAAAAGACCCCTTAAATTATGATCTATAAGGACCTTTGTGGGTGGGTAT
ATAATATACTACCCCAGTACAAAGAATTCGACTGGAATTTGAAGTATTTCTGCTACGAGA
AAATAATGTAAAAACACCTTAGAGCGGCGAGGGACTGGACCTGAGGAGGAGAGAACTTGT
GATCAGTTAATAGACCTGTTTGGCTCGGAAAATAGACAATTCTTAGAGACATGTTCAGAA
ATTCATAGCTTAAAGGCAAAGTAGTTCCCACTACCTGAACATGATCAACGATTGCTATAC
GAATTCAACATAGCAAAAATCTTGACCTAATTTGGTTAATAAACAGTCGTTGAGGTGTAG
AGGACAGAAATATCTAATAGGACTATGAATGTGATGGGCCTGCTGTCGCCCTCGAATATA
AATATTTGATTTTATGATAAGTATGCTACAATGAGTTGGCGGACTTCAGAAATACTTCAA
TTCAGAAATGCGAAATTCTTTAGGTATTG
>PI_604539
CACAATCTGACCGATACCCTTATGTCCTGATTAATAATTAAAATCGAAAAACCCTAACGT
GGCAATAATATCGTTCTTAAGCTTTTTTTCTAGGTTTGACTACCTCGCACACGGGAATAT
ATATAGGTGTCAAATGCTTCTGTTGATACCCCCGGTCCTTCAGCTGCGGACCATGTTCCT
ATGGTGTATAGTTCTCATGCGGCACGTCCGAGTCTGACACTATTTCCTTAAAATACCGAC
GTGATAACAATCAAAAGACCCCTTAAATTATGATCTATAAGTACCTTTGTGGGTGGGTAT
ATAATACACTACCCCAGTACAAAGAATTCGACTTGAATGTGAAGTATTTCTGCTAAGAGA
AAGTAAGGTACAAACACCTTAGAGCGGCGAGAGACTGGACCTGAAGAGGAGAGAACTTGT
GATCCGTTAATCGACCGTTAGGGCTCGGAAAACAGACAATTCTTAGCGACGTGTTCAGAA
ATTCATAGCTTAAAGGCCAAGTAGTTCCCACTACCTGAGCATTATCAACGATTGCTATAC
GAATTCAACATAGCAAAAATAATTACCTAATGTAGTTCATCGGCAGTCGTTGAGGTGTAG
AGGACATCAATATCTAATAGGACTATGAATGTGGTGGGCCTGCTGTCGCCCTGGAATATA
AATATTTGATTTTATGATAAGTATTCTACAATGAGTTGGCGGACTTCAGAAATACTTCAA
TTCAGAAATTCGAAATTCTTTAGGTATTG
>PI_604526
CACCATCTAACCGATACCCTTATGTCCTGATTAATAATTAAAATCGAAAAACCCGAACGT
GGCAATAATGTCTTTCTTAAGCTTTTTTTTTAGGTTTGACTACCTCGCACACGGGAATAT
ATATGGGTGTCAAATGCTTCTGTAGATACCCCCGGTCCTTCAGCTGCGGACCATGTTCCT
ATGGTGTATAGTTCTCATGCGGCACGTCTGAGTCTCCCACTATTTCCTTAAAATACCGAC
GTGATAAAAATCAAAAGACCCCTTAAATTATGATCTATAAGGACCTTTGTGGGTGGGTAT
ATAATATACTACCCCAGTACAAAGAATTCGACTGGAATTTGAAGTATTTCTGCTAAGAGA
AAATAATGTAAAAACACCTTAGAGCGGCGAGGGACTGGACCTGAGGAGGAGAGAACTTGT
GATCCGTTAATAGACCTGTTTGGCTCGGAAAATAGACAATTCTTAGAGACATGTTCAGAA
ATTCATATCTTAAAGGCAAAGTAGTTCCCACTACCTGAACATTATCAACGATTGCTATAC
GAATTCAACATAGCAAAAATCTTTACCTAATTTTGGTAATAAACAGTCGTTGAGGTGTAG
AGGACCGAAATATCTAATAGGACTATGACTGTGATGGGCCTGCTGTCGCCCTCGAATATA
AATATTTGATTTTATGATAAGTATGCTACAATGAGTTGGCGGACTTCAGAAATACTTCAA
TTCAGAAATTCGAAATTCTTTAGGTATTG
>PI_604537
CACCATCTAACCGATACCCTTATGTCCTGATTAATAATTAAAATCGAAAAACCCGAACGT
GGCAATAATGTCTTTCTTAAGCTTTTTTTTTAGGTTTGACTACCTCGCACACGGGAATAT
ATATGGGTGTCAAATGCTTCTGTAGATACCCCCGGTCCTTCAGCTGCGGACCATGTTCCT
ATGGTGTATAGTTCTCATGCGGCACGTCTGAGTCTCCCACTATTTCCTTAAAATACCGAC
GTGATAAAAATCAAAAGACCCCTTAAATTATGATCTATAAGGACCTTTGTGGGTGGGTAT
ATAATATACTACCCCAGTACAAAGAATTCGACTGGAATTTGAAGTATTTCTGCTAAGAGA
AAATAATGTAAAAACACCTTAGAGCGGCGAGGGACTGGACCTGAGGAGGAGAGAACTTGT
GATCCGTTAATAGACCTGTTTGGCTCGGAAAATAGACAATTCTTAGAGACATGTTCAGAA
ATTCATATCTTAAAGGCAAAGTAGTTCCCACTACCTGAACATTATCAACGATTGCTATAC
GAATTCAACATAGCAAAAATCTTTACCTAATTTTGGTAATAAACAGTCGTTGAGGTGTAG
AGGACCGAAATATCTAATAGGACTATGACTGTGATGGGCCTGCTGTCGCCCTCGAATTTA
AATATTTGATTTTATGATAAGTATGCTACAATGAGTTGGCGGACTTCAGAAATACTTCAA
TTCAGAAATTCGAAATTCTTTAGGTATTG
>PI_604524
CACCATCTAACCGATCCCCTTATATCCTGATTAATAATCAAAATCGAAAAACCCGAACGT
GGCAATAATATCTTCCTTAAGCTTTTTTTTTAGGTTTGACTACCTCGCACACGGGAATAT
ATATGGGTGTCTAATGCTTCTGTAGATACCCCCGGTCCTTCAGCTGCGGACCATGTTCCT
ATGGTGCATAGTTCTCATGCGGCATGTTCTGGTCTCCCACTATTTCCTGAAAATACCGAC
GTGATAAAAATCAAACTACCCCTTAAATTCTGATCTATAAGGACCTTTGTGGGTGGGGAT
ATCATATACTACCCCAGTACACAGAATTCGACTGGAATTTGAAGTATTTCTGCTAAGAGA
AAATAATGTAAAAACCCCTTAGAGCGGCGAGGGACTGGACCTGAGGAGGAGACTTCTTGT
GCTCAGTTAATAGACCTGTTTGGCTCGGAAAATAGACAATTCTTAGAGACATGTTCAGAA
ATTCATATCTTAAAGGCAAAGTCGTTCCCACTACCTGAACATTATCAACGATTGCTATCC
GAATTCAACATAGCAAACATCTTTACCTAATTTTGTGAATAAACAGTCGTTGAGGTGTCG
AGGACAGAAATATCTAATAGGACTATGAATGTGATGGGCCTGCTGTCGCCCTCGAATATG
AATATTTGATTTGATGATAAGGATGCTACAATGAGTTGGCGGACTTCAGAAATACTTCAA
TTCAGAAATTCGAACTTCTGTCGGTATTG
>PI_604541
CACCATCTAACCGATACCCTTATGTCCTGATTAATAATTAAAATAGAAAAACCCGAACGT
GGCAATAATGTCTTTCTTAAGCTTTTTTTTTAGGTTTGACTACCTCGCACACGGGAATAT
ATATGGGTGTCAAATGCTTCTGTAGATACCCCCGGTCCTTCAGCTGCGGACCATGTTCCT
ATGGTGTATAGTTCTCATGCGGCACGTCTGAGTCTCCCACTATTTCCTTAAAATACCGAC
GTGATAAAAATCAAAAGACCCCTTAAATTATGATCTATAAGGACCTTTGTGGGTGGGTAT
ATAATATACTACCCCAGTACAAAGAATTCGACTGGAATTTGAAGTATTTCTGCTAAGAGA
AAATAATGTAAAAACACCTTAGAGCGGCGAGGGACTGGACCTGAGGAGGAGAGAACTTGT
GATCAGTTAATAGACCTGTTTGGCTCGGAAAATAGACAATTCTTAGAGACATGTTCAGAA
ATTCATATCTTAACGGCAAAGTAGTTCCCACTACCTGAACATTATCAACGATTGCTATAC
GAATTCAACATAGCAAAAATCTTTACCTAATTTTGTGAATAAACAGTCGTTGAGGTGTAG
AGGACAGAAATATCTAATAGGACTATGAATGTGATGGGCCTGCTGTCGCCCTCGAATATA
AATATTTGATTTTATGCTAAGTATGCTACAATGAGTTGGCGGACTTCAGAAATACTTCAA
TTCAGAAATTCGAAATTCTTTAGGTATTG
>PI_604538
CACCATCTAACCGATACCCTTATGTCCGGATTAAGAATTAAAATAGAAAAACCCGAACGT
GGCAATAATGTCTTTCTTAAGCTTTTTTTTTAGGTTTGACTACCTCGCACACGGGAATAT
ATATGGGTGTCAAATGCTTCTGTAGATACCCCCGGTCCTTCAGCTGCGGACCATGTTCCT
ATGGGGTATAGTTCTCATGCGGCACGTCTGAGTCTCCCACTATTTCCTTAAAATACCGAC
GTGATAAAAATCACAAGACCCCTTAAATTATGATCTATAAGGACCTTTGTGGGTGGGTAT
ATAATATACTACCCCAGTACAAAGAATTCGACTGGAATTTGAAGTATTTCTGCTAAGAGA
AAATAATGTAAAAACACCTTAGAGCGGCGAGGGACTGGACCTGAGGAGGAGAGAACTTGT
GATCAGTTAATAGACCTGTTTGGCTCGGAAAATAGACAATTCTTAGAGACATGTTCAGAA
ATTCATATCTTAACGGCAAAGTAGTTCCCACTACCTGAACATTATCAACGATTGCTATAC
GAATTCAACATAGCAAAAATCTTTACCTAATTTTGTTAATAAACAGTCGTTGAGGTGTCG
AGGACAGAAATATCTAATAGGACTATGAATGTGATGGGCCTGCTGTCGCCCTCGAATATA
AATATTTGATTTGATGATAAGTATGCTACAATGAGTTGGCGGACTTCAGAAATACTTCAA
TTCAGAAATTCGAAATTCTTTAGGTATTG
>BETA_2322
CACCATCTAACCGCTACCCTTATGTCCTGATTAATACTTAAAATCGAAAAACCCGAACGT
GGCAATAATGTCTTTCTTAAGCTTTTTTTTTAGGTTTGACTACCTCGCACACGGGAATAT
ATATGGGTGTCAAATGCTTCTGTAGATACCCCCGGTCCTTCAGCTGCGGACCATGTTCCT
ATGGTGTATAGTTCTCATGCGGCACGTCTGAGTCTCCCACTATTTCCTTAAAATACCGAC
GTGATAACAATCAAAAGCCCCCTTCAATTATGATCTATAAGGACCTTTGTGGGTGGGTAG
ATAATACACTACCCCAGTACAAAGAATTCGACTGGAATTTGCAGTATTTCTGCTAAGAGA
AAATAATGTAACAACACCGTAGAGCGGCGAGGGACTGGACCTGAGGAGGAGAGAACTTGT
GAGCAGTTAATAGACCTGTTTGGCTCGGAAAATAGACAATTCTTAGAGACATGTTCAGAA
ATTCATATCTTAAAGGCAAAGTAGTTCCCCCTACCTGAACATTATCAACGATTGCTATAC
GAATTCAACATAGCCAAAATCTTTACCTAATTTTGTGACTAAACAGTCGTTGAGGTGTAG
AGGACAGAAATAGCTAATCGGACTATGAATGTGATGGGCCTGCTGTCGCCCTCGAATATA
AATATTTGATTTTATGATAAGTATGCTACAATGAGTTGGCGGACTTCAGAAATACTGCAA
TTCAGAAATTCGAAATTCTTTAGGTATTG
>PI_604540
CACCATCTAACCGCTACCCTTATGTCCTGATTAATACTTAAAATCGAAAAACCCGAACGT
GGCAATAATGTCTTTCTTAAGCTTTTTTTTTAGGTTTGACTACCTCGCACACGGGAATAT
ATATGGGTGTCAAATGCTTCTGTAGATACCCCCGGTCCTTCAGCTGCGGACCATGTTCCT
ATGGTGTATAGTTCTCATGCGGCACGTCTGAGTCTCCCACTATTTCCTTAAAATACCGAC
GTGATAACAATCAAAAGCCCCCTTAAATTATGATCTATAAGGACCTTTGTGGGTGGGTAG
ATAATACACTACCCCAGTACAAAGAATTCGACTGGAATTTGCAGTATTTCTGCTAAGAGA
AAATAATGGAAAAACACCGTAGAGCGGCGAGGGACTGGACCTGAGGAGGAGAGAACTTGT
GATCAGTTAATAGACCTGTTTGGCTCGGAAAATAGACAATTCTTAGAGACATGTTCAGAA
ATTCATATCTTAAAGGCAAAGTAGTTCCCACTACCTGAACATTATCAACGATTGCTATAC
GAATTCAACATAGCCAAAATCTTTACCTAATTTTGTGAATAAACAGTCGTTGAGGTGTAG
AGGACAGAAATAGCTAATCGGACTCTGAATGTGAGGGGCCTGCTGTCGCCCTCGAATATA
AATATTTGATTTTATGATAAGTATGCTACAATGAGTTGGCGGACTTCAGAAATACTGCAA
TTCAGAAATTCGAAATTCTTTAGGTATTG
>BETA_248
CACCATCTAACCGATACCCTTATGTCCTGATTAATAATTAAAATCGAAAAACCCGAACGT
GGCAATAATGTCTTTCTTAAGCTTTTTTTTTAGGTTTGACTACCTCGCACACGGGAATAT
ATATGGGTGTCAAATGCTTCTGTAGATACCCCCGGTCCTTCAGCTGCGGACCATGTTCCT
ATGGTGTATAGTTCTCATGCGGCACGTCTGAGTCTCCCACTATTTCCTTAAAATACCGAC
GTGATAAAAATCAAAAGACCCCTTAAATTATGATCTATAAGGACCTTTGTGGGTGGGTAT
ATAATATACTACCCCAGTACAAAGAATTCGACTGGAATTTGAAGTATTTCTGCTAAGAGA
AAATAATGTAAAAACACCTTAGAGCGGCGAGGGACTGGACCTGAGGAGGAGAGAACTTGT
GATCCGTTAATAGACCTGTTTGGCTCGGAAAATAGACAATTCTTAGAGACATGTTCAGAA
ATTCATATCTTAAAGGCAAAGTAGTTCCCACTACCTGAACATTATCAACGATTGCTATAC
GAATTCAACATAGCAAAAATCTTTACCTAATTTTGGTAATAAACAGTCGTTGAGGTGTAG
AGGACCGAAATATCTAATAGGACTATGACTGTGATGGGCCTGCTGTCGCCCTCGAATATA
AATATTTGATTTTATGATAAGTATGCTACAATGAGTTGGCGGACTTCAGAAATACTTCAA
TTCAGAAATTCGAAATTCTTTAGGTATTG
>BETA_366
CACCATCTAACCGATACCCTTATGTCCTGATTAATAATTAAAATCGAAAAACCCGAACGT
GGCAATAATGTCTTTCTTAAGCTTTTTTTTTAGGTTTGACTACCTCGCACACGGGAATAT
ATATGGGTGTCAAATGCTTCTGTAGATACCCCCGGTCCTTCAGCTGCGGACCATGTTCCT
ATGGTGTATAGTTCTCATGCGGCACGTCTGAGTCTCCCACTATTTCCTTAAAATACCGAC
GTGATAAAAATCAAAAGACCCCTTAAATTATGATCTATAAGGACCTTTGTGGGTGGGTAT
ATAATATACTACCCCAGTACAAAGAATTCGACTGGAATTTGAAGTATTTCTGCTAAGAGA
AAATAATGTAAAAACACCTTAGAGCGGCGAGGGACTGGACCTGAGGAGGAGAGAACTTGT
GATCCGTTAATAGACCTGTTTGGCTCGGAAAATAGACAATTCTTAGAGACATGTTCAGAA
ATTCATATCTTAAAGGCAAAGTAGTTCCCACTACCTGAACATTATCAACGATTGCTATAC
GAATTCAACATAGCAAAAATCTTTACCTAATTTTGGTAATAAACAGTCGTTGAGGTGTAG
AGGACCGAAATATCTAATAGGACTATGACTGTGATGGGCCTGCTGTCGCCCTCGAATATA
AATATTTGATTTTATGATAAGTATGCTACAATGAGTTGGCGGACTTCAGAAATACTTCAA
TTCAGAAATTCGAAATTCTTTAGGTATTG
>PI_504278
CACCATCTAACCGATACCCTTATGTCCTGATTAATAATTAAAATCGAAAAACCCGAACGT
GGCAATAATGTCTTTCTTAAGCTTTTTTTTTAGGTTTGACTACCTCGCACACGGGAATAT
ATATGGGTGTCAAATGCTTCTGTAGATACCCCCGGTCCTTCAGCTGCGGACCATGTTCCT
ATGGTGTATAGTTCTCATGCGGCACGTCTGAGTCTCCCACTATTTCCTTAAAATACCGAC
GTGATAAAAATCAAAAGACCCCTTAAATTATGATCTATAAGGACCTTTGTGGGTGGGTAT
ATAATATACTACCCCAGTACAAAGAATTCGACTGGAATTTGAAGTATTTCTGCTAAGAGA
AAATAATGTAAAAACACCTTAGAGCGGCGAGGGACTGGACCTGAGGAGGAGAGAACTTGT
GATCCGTTAATAGACCTGTTTGGCTCGGAAAATAGACAATTCTTAGAGACATGTTCAGAA
ATTCATATCTTAAAGGCAAAGTAGTTCCCACTACCTGAACATTATCAACGATTGCTATAC
GAATTCAACATAGCAAAAATCTTTACCTAATTTTGGTAATAAACAGTCGTTGAGGTGTAG
AGGACCGAAATATCTAATAGGACTATGACTGTGATGGGCCTGCTGTCGCCCTCGAATATA
AATATTTGATTTTATGATAAGTATGCTACAATGAGTTGGCGGACTTCAGAAATACTTCAA
TTCAGAAATTCGAAATTCTTTAGGTATTG
>PI_540567
CACCATCTAACCGATACCCTTATGTCCTGATTAATAATTAAAATCGAAAAACCCGAACGT
GGCAATAATGTCTTTCTTAAGCTTTTTTTTTAGGTTTGACTACCTCGCACACGGGAATAT
ATATGGGTGTCAAATGCTTCTGTAGATACCCCCGGTCCTTCAGCTGCGGACCATGTTCCT
ATGGTGTATAGTTCTCATGCGGCACGTCTGAGTCTCCCACTATTTCCTTAAAATACCGAC
GTGATAAAAATCAAAAGACCCCTTAAATTATGATCTATAAGGACCTTTGTGGGTGGGTAT
ATAATATACTACCCCAGTACAAAGAATTCGACTGGAATTTGAAGTATTTCTGCTAAGAGA
AAATAATGTAAAAACACCTTAGAGCGGCGAGGGACTGGACCTGAGGAGGAGAGAACTTGT
GATCCGTTAATAGACCTGTTTGGCTCGGAAAATAGACAATTCTTAGAGACATGTTCAGAA
ATTCATATCTTAAAGGCAAAGTAGTTCCCACTACCTGAACATTATCAACGATTGCTATAC
GAATTCAACATAGCAAAAATCTTTACCTAATTTTGGTAATAAACAGTCGTTGAGGTGTAG
AGGACCGAAATATCTAATAGGACTATGACTGTGATGGGCCTGCTGTCGCCCTCGAATATA
AATATTTGATTTTATGATAAGTATGCTACAATGAGTTGGCGGACTTCAGAAATACTTCAA
TTCAGAAATTCGAAATTCTTTAGGTATTG
>PI_540568
CACCATCTAACCGATACCCTTATGTCCTGATTAATAATTAAAATCGAAAAACCCGAACGT
GGCAATAATGTCTTTCTTAAGCTTTTTTTTTAGGTTTGACTACCTCGCACACGGGAATAT
ATATGGGTGTCAAATGCTTCTGTAGATACCCCCGGTCCTTCAGCTGCGGACCATGTTCCT
ATGGTGTATAGTTCTCATGCGGCACGTCTGAGTCTCCCACTATTTCCTTAAAATACCGAC
GTGATAAAAATCAAAAGACCCCTTAAATTATGATCTATAAGGACCTTTGTGGGTGGGTAT
ATAATATACTACCCCAGTACAAAGAATTCGACTGGAATTTGAAGTATTTCTGCTAAGAGA
AAATAATGTAAAAACACCTTAGAGCGGCGAGGGACTGGACCTGAGGAGGAGAGAACTTGT
GATCCGTTAATAGACCTGTTTGGCTCGGAAAATAGACAATTCTTAGAGACATGTTCAGAA
ATTCATATCTTAAAGGCAAAGTAGTTCCCACTACCTGAACATTATCAACGATTGCTATAC
GAATTCAACATAGCAAAAATCTTTACCTAATTTTGGTAATAAACAGTCGTTGAGGTGTAG
AGGACCGAAATATCTAATAGGACTATGACTGTGATGGGCCTGCTGTCGCCCTCGAATATA
AATATTTGATTTTATGATAAGTATGCTACAATGAGTTGGCGGACTTCAGAAATACTTCAA
TTCAGAAATTCGAAATTCTTTAGGTATTG
>PI_604529_1
CACCATCTAACCGATACCCTTATGTCCTGATTAATAATTAAAATCGAAAAACCCGAACGT
GGCAATAATGTCTTTCTTAAGCTTTTTTTTTAGGTTTGACTACCTCGCACACGGGAATAT
ATATGGGTGTCAAATGCTTCTGTAGATACCCCCGGTCCTTCAGCTGCGGACCATGTTCCT
ATGGTGTATAGTTCTCATGCGGCACGTCTGAGTCTCCCACTATTTCCTTAAAATACCGAC
GTGATAAAAATCAAAAGACCCCTTAAATTATGATCTATAAGGACCTTTGTGGGTGGGTAT
ATAATATACTACCCCAGTACAAAGAATTCGACTGGAATTTGAAGTATTTCTGCTAAGAGA
AAATAATGTAAAAACACCTTAGAGCGGCGAGGGACTGGACCTGAGGAGGAGAGAACTTGT
GATCCGTTAATAGACCTGTTTGGCTCGGAAAATAGACAATTCTTAGAGACATGTTCAGAA
ATTCATATCTTAAAGGCAAAGTAGTTCCCACTACCTGAACATTATCAACGATTGCTATAC
GAATTCAACATAGCAAAAATCTTTACCTAATTTTGGTAATAAACAGTCGTTGAGGTGTAG
AGGACCGAAATATCTAATAGGACTATGACTGTGATGGGCCTGCTGTCGCCCTCGAATATA
AATATTTGATTTTATGATAAGTATGCTACAATGAGTTGGCGGACTTCAGAAATACTTCAA
TTCAGAAATTCGAAATTCTTTAGGTATTG
>PI_540563
CACCATCTAACCGATACCCTTATGTCCTGATTAATAATTAAAATCGAAAAACCCGAACGT
GGCAATAATGTCTTTCTTAAGCTTTTTTTTTAGGTTTGACTACCTCGCACACGGGAATAT
ATATGGGTGTCAAATGCTTCTGTAGATACCCCCGGTCCTTCAGCTGCGGACCATGTTCCT
ATGGTGTATAGTTCTCATGCGGCACGTCTGAGTCTCCCACTATTTCCTTAAAATACCGAC
GTGATAAAAATCAAAAGACCCCTTAAATTATGATCTATAAGGACCTTTGTGGGTGGGTAT
ATAATATACTACCCCAGTACAAAGAATTCGACTGGAATTTGAAGTATTTCTGCTAAGAGA
AAATAATGTAAAAACACCTTAGAGCGGCGAGGGACTGGACCTGAGGAGGAGAGAACTTGT
GATCCGTTAATAGACCTGTTTGGCTCGGAAAATAGACAATTCTTAGAGACATGTTCAGAA
ATTCATATCTTAAAGGCAAAGTAGTTCCCACTACCTGAACATTATCAACGATTGCTATAC
GAATTCAACATAGCAAAAATCTTTACCTAATTTTGGTAATAAACAGTCGTTGAGGTGTAG
AGGACCGAAATATCTAATAGGACTATGACTGTGATGGGCCTGCTGTCGCCCTCGAATATA
AATATTTGATTTTATGATAAGTATGCTACAATGAGTTGGCGGACTTCAGAAATACTTCAA
TTCAGAAATTCGAAATTCTTTAGGTATTG
>PI_540565
CACCATCTAACCGATACCCTTATGTCCTGATTAATAATTAAAATCGAAAAACCCGAACGT
GGCAATAATGTCTTTCTTAAGCTTTTTTTTTAGGTTTGACTACCTCGCACACGGGAATAT
ATATGGGTGTCAAATGCTTCTGTAGATACCCCCGGTCCTTCAGCTGCGGACCATGTTCCT
ATGGTGTATAGTTCTCATGCGGCACGTCTGAGTCTCCCACTATTTCCTTAAAATACCGAC
GTGATAAAAATCAAAAGACCCCTTAAATTATGATCTATAAGGACCTTTGTGGGTGGGTAT
ATAATATACTACCCCAGTACAAAGAATTCGACTGGAATTTGAAGTATTTCTGCTAAGAGA
AAATAATGTAAAAACACCTTAGAGCGGCGAGGGACTGGACCTGAGGAGGAGAGAACTTGT
GATCCGTTAATAGACCTGTTTGGCTCGGAAAATAGACAATTCTTAGAGACATGTTCAGAA
ATTCATATCTTAAAGGCAAAGTAGTTCCCACTACCTGAACATTATCAACGATTGCTATAC
GAATTCAACATAGCAAAAATCTTTACCTAATTTTGGTAATAAACAGTCGTTGAGGTGTAG
AGGACCGAAATATCTAATAGGACTATGACTGTGATGGGCCTGCTGTCGCCCTCGAATATA
AATATTTGATTTTATGATAAGTATGCTACAATGAGTTGGCGGACTTCAGAAATACTTCAA
TTCAGAAATTCGAAATTCTTTAGGTATTG
>PI_604520
CACCATCTAACCGATACCCTTATGTCCTGATTAATAATTAAAATCGAAAAACCCGAACGT
GGCAATAATGTCTTTCTTAAGCTTTTTTTTTAGGTTTGACTACCTCGCACACGGGAATAT
ATATGGGTGTCAAATGCTTCTGTAGATACCCCCGGTCCTTCAGCTGCGGACCATGTTCCT
ATGGTGTATAGTTCTCATGCGGCACGTCTGAGTCTCCCACTATTTCCTTAAAATACCGAC
GTGATAAAAATCAAAAGACCCCTTAAATTATGATCTATAAGGACCTTTGTGGGTGGGTAT
ATAATATACTACCCCAGTACAAAGAATTCGACTGGAATTTGAAGTATTTCTGCTAAGAGA
AAATAATGTAAAAACACCTTAGAGCGGCGAGGGACTGGACCTGAGGAGGAGAGAACTTGT
GATCCGTTAATAGACCTGTTTGGCTCGGAAAATAGACAATTCTTAGAGACATGTTCAGAA
ATTCATATCTTAAAGGCAAAGTAGTTCCCACTACCTGAACATTATCAACGATTGCTATAC
GAATTCAACATAGCAAAAATCTTTACCTAATTTTGGTAATAAACAGTCGTTGAGGTGTAG
AGGACCGAAATATCTAATAGGACTATGACTGTGATGGGCCTGCTGTCGCCCTCGAATATA
AATATTTGATTTTATGATAAGTATGCTACAATGAGTTGGCGGACTTCAGAAATACTTCAA
TTCAGAAATTCGAAATTCTTTAGGTATTG
>PI_504280
CACCATCTAACCGATACCCTTATGTCCTGATTAATAATTAAAATCGAAAAACCCGAACGT
GGCAATAATGTCTTTCTTAAGCTTTTTTTTTAGGTTTGACTACCTCGCACACGGGAATAT
ATATGGGTGTCAAATGCTTCTGTAGATACCCCCGGTCCTTCAGCTGCGGACCATGTTCCT
ATGGTGTATAGTTCTCATGCGGCACGTCTGAGTCTCCCACTATTTCCTTAAAATACCGAC
GTGATAAAAATCAAAAGACCCCTTAAATTATGATCTATAAGGACCTTTGTGGGTGGGTAT
ATAATATACTACCCCAGTACAAAGAATTCGACTGGAATTTGAAGTATTTCTGCTAAGAGA
AAATAATGTAAAAACACCTTAGAGCGGCGAGGGACTGGACCTGAGGAGGAGAGAACTTGT
GATCCGTTAATAGACCTGTTTGGCTCGGAAAATAGACAATTCTTAGAGACATGTTCAGAA
ATTCATATCTTAAAGGCAAAGTAGTTCCCACTACCTGAACATTATCAACGATTGCTATAC
GAATTCAACATAGCAAAAATCTTTACCTAATTTTGGTAATAAACAGTCGTTGAGGTGTAG
AGGACCGAAATATCTAATAGGACTATGACTGTGATGGGCCTGCTGTCGCCCTCGAATTTA
AATATTTGATTTTATGATAAGTATGCTACAATGAGTTGGCGGACTTCAGAAATACTTCAA
TTCAGAAATTCGAAATTCTTTAGGTATTG
>PI_604527
CACCATCTAACCGATACCCTTATGTCCTGATTAATAATTAAAATCGAAAAACCCGAACGT
GGCAATAATGTCTTTCTTAAGCTTTTTTTTTAGGTTTGACTACCTCGCACACGGGAATAT
ATATGGGTGTCAAATGCTTCTGTAGATACCCCCGGTCCTTCAGCTGCGGACCATGTTCCT
ATGGTGTATAGTTCTCATGCGGCACGTCTGAGTCTCCCACTATTTCCTTAAAATACCGAC
GTGATAAAAATCAAAAGACCCCTTAAATTATGATCTATAAGGACCTTTGTGGGTGGGTAT
ATAATATACTACCCCAGTACAAAGAATTCGACTGGAATTTGAAGTATTTCTGCTAAGAGA
AAATAATGTAAAAACACCTTAGAGCGGCGAGGGACTGGACCTGAGGAGGAGAGAACTTGT
GATCCGTTAATAGACCTGTTTGGCTCGGAAAATAGACAATTCTTAGAGACATGTTCAGAA
ATTCATATCTTAAAGGCAAAGTAGTTCCCACTACCTGAACATTATCAACGATTGCTATAC
GAATTCAACATAGCAAAAATCTTTACCTAATTTTGGTAATAAACAGTCGTTGAGGTGTAG
AGGACCGAAATATCTAATAGGACTATGACTGTGATGGGCCTGCTGTCGCCCTCGAATTTA
AATATTTGATTTTATGATAAGTATGCTACAATGAGTTGGCGGACTTCAGAAATACTTCAA
TTCAGAAATTCGAAATTCTTTAGGTATTG
>PI_604528
CACCATCTAACCGATACCCTTATGTCCTGATTAATAATTAAAATCGAAAAACCCGAACGT
GGCCATAATATCTTTCTTAAGCTTTTTTTTTAGGTTTGACTACCTCGCACACGGGAATAT
ATATGGGTGTCAAATGCTTCTGTAGATACCCCCGGTCCTTCAGCTGCGGACCATGTTCCT
ATGGTGTATAGTTCTCATGCGGCACGTCCGAGTCTCCCACTATTTCCTTACAATACCGAC
GTGCTGAAAATCAAAATACCCCTTAAATTATGATCTATAAGGACCTTTGGGGGTGGGTAT
ATAATATACTACCCCAGTACAAAGAATTCGACTGGAATTTGCAGTATTTCTGCTAAGAGA
AAATAATGTAAAAACACCTTAGAGCGGCGAGGGACTGGACCTGAGGAGGAGAGAACTTGT
GCTCAGTTAATAGACCGGTTTGGCTCGGAAAATAGACAATTCTTAGAGACATGTTCAGAA
ATTCATATCTTAAAGGCAAAGTAGTTCCCACTACCTGAACATGATCACCGATTGCTATAC
GAATTCAACATAGCAAAAATCTTTACCTAATTTTGTTAATAAACAGTCGTTGAGGTGTAG
AGGACCTCAATATCTAATAGGACTATGACTGTGATGGGCCTGCTGTCGCCCTCGAATATA
AATATTTGATTTGATGATAAGTATGCTACAATGAGTTGGCGGACTTCAGAAATACTGCAA
TTCAGAAATTCGAAATTCTTTAGGTATTG
>PI_504271
CACCATCTAACCGATACCCTTATGTCCTGATTAATAATTAAAATCGAAAAACCCGAACGT
GGCAATAATATCTTTCTTAATCTTTTTTTTTAGGTTTGACTACCTCGCACACGGGAATAT
ATATGGGTGTCAAATGCTTCTGTAGATACCCCCGGTCCTTCAGCTGCGGACCATGTTCCT
ATGGTGTATAGTTCTCATGCGGCACGTCCGAGTCTCCCACTATTTCCTTAAAATACCGAC
GTGATAAAAATCAAAATACCCCTTAAATTATGATCTATAAGGACCTTTGTGGGTGGGTAT
ATAATATACTACCCCAGTACAAAGAATTCGACTGGAATTTGAAGTATTTCTGCTAAGAGA
AAATAATGTACAAACACCTTAGAGCGGCGAGGGACTGGACCTGAGGAGGAGAGAACTTGT
GATCAGTTAATAGACCTGTTTGGCTCGGAAAATAGACAATTCTTAGAGACATGTTCAGAA
ATTCATATCTTAAAGGCAAAGTAGTTCCCACTACCTGAACATTATCAACGATTGCTATAC
GAATTCAACATAGCAAAAATCTTTACCTAATTTTGTTAATAAACAGTCGTTGAGGTGTAG
AGGACAGAAATATCTAATAGGACTATGAATGTGATGGGCCTGCTGTCGCCCTCGAATATA
AATATTTGATTTTATGATAAGTATTCTACAATGAGTTGGCGGACTTCAGAAATACTTCAA
TTCAGAAATTCGAAATTCTTTAGGTATTG
>PI_604525
CACCATCTAACCGAGACCCTTATGTCCTGATTAATAATTAAAATCGAAAAACCCGAACGT
GGCAATAATATCTTTCTTAAGCTTTTTTTTTAGGTTTGACTACCTCGCACACGGGAATAT
ATATGGGTGTCAAATGCTTCTGTAGATACCCCCGGTCCTTCAGCTGCGGACCATGTTCCT
ATGGTGTATAGTTCTCATGCGGCACGTCCGAGTCTCCCACTATTTCCTTAAAATACCGAC
GTGATAAAAATCAAAATACCCCTTAAATTATGATCTATAAGGACCTTTGTGGGTGGGTAT
ATAATATACTACCCCAGTACAAAGAATTCGACTGGAATTTGAAGTATTTCTGCTAAGAGA
AAATAATGTACAAACACCTTAGAGCGGCGAGGGACTGGACCTGAGGAGGAGAGAACTTGT
GATCAGTTAATAGACCTGTTTGGCTCGGAAAATAGACAATTCTTAGAGACATGTTCAGAA
ATTCATATCTTAAAGGCAAAGTAGTTCCCACTACCTGAACATTATCAACGATTGCTATAC
GAATTCAACATAGCAAAAATCTTTACCTAATTTTGTTAATAAACAGTCGTTGAGGTGTAG
AGGACAGAAATATCTAATAGGACTATGAATGTGATGGGCCTGCTGTCGCCCTCGAATATA
AATATTTGATTCTATGATAAGTATTCTACAAGGAGTTGGCGGACTTCAGAAATACTTCAA
TTCAGAAATTCGAAATTCTTTAGGTATTG
>BETA_156
CACCATCTAACCGCTACCCTTATGTCCTGATTAATAATTAAAATAGAAAAACCCGAACGT
GGCAATAATGTCTTTCTTAAGCTTTTTTTTTAGGTTTGACTACCTCGCACACGGGAATAT
ATATGGGTGTCAAATGCTTCTGGAGATACCCCCGGTCCTTCAGCTGCGGACCATGTTCCT
ATGGTGTATAGTTCTCATGCGGCACGTCTGAGTCTCCCACTATTGCCTTAAAATACCGAC
GTGATAAAAATCAACAGACCCCTTAAATTATGATCTATAAGGACCTTTGTGGGTGGGTAT
ATAATATACTACCCCAGTACAAAGAATTCGACTGGAATTTGCAGTATTTCTGCTAAGAGA
AAATAATGTACAAACACCTTAGAGCGGCGAGGGACTGGACCTGAGGAGGAGAGAACTTGT
GATCAGTTAATAGACCGGGTTGGCTCGGAAAATAGACAATTCTTAGAGACATGTTCAGAA
ATTCATATCTTAACGGCAAAGTAGTTCCCACTACCTGAACATTATCAACGATTGCTATAC
GAATGCAACATAGCAAAAATCGTTACCTAATTTTGTTAATAAACAGTCGTTGAGGTGTAG
AGGACAGAAATCTCTAATAGGACTATGACTGTGATGGGCCTGCTGTCGCCCTCGAATATA
AATATTTGATTTTATGATAAGTATGCTACAATGAGTTGGCGGACTTCAGAAATACTGCAA
TTCAGCAATTCGAAATTCTTTAGGTAGTG
>BETA_288
CACCATCTAACCGATACCCTTATGTCCTGATTAATAATTAAAATAGAAAAACCCGAACGT
GGCAATAATGTCTTTCTTAAGCTTTTTTTTTAGGTTTGACTACCTCGCACACGGGAATAT
ATATGGGTGTCAAATGCTTCTGTAGATACCCCCGGTCCTTCAGCTGCGGACCATGTTCCT
ATGGTGTATAGTTCTCATGCGGCACGTCTGAGTCTCCCACTATTTCCTTAAAATACCGAC
GTGCTAAAAATCAACAGACCCCTTAAATTATGATCTATAAGGACCTTGGTGGGTGGGTAT
ATAATATACTACCCCAGTACAAAGAATTCGACTGGAATTTGAAGTATTTCTGCTAAGAGA
AAATAATGTAAAAACACCTTAGAGCGGCGAGGGACTGGACCTGAGGAGGAGAGAACTTGT
GATCAGTTAATCGACCTGTTTGGCTCGGAAAATAGACAATTCTTAGAGACATGTTCAGAA
ATTCATATCTTAACGGCAAAGTAGTTCCCACTACCTGAACATTATCAACGATTGCTATAC
GAATTCAACATAGCAAAAATCTTTACCTAATTTTGTTAATAAACAGTCGTTGAGGTGTAG
AGGACAGAAATATCTAATAGGACTATGAATGTGATGGGCCTGCTGTCGCCCTCGAATATA
AATATTTGATTTTATGATAAGTATGCTACAATGAGTTTGCGGACTTCAGAAATACTTCAA
TTCAGAAATTCGAAATTCTTTAGGTATTG
>PI_504272
CACCATCTAACCGATACCCTTATGTCCTGATTAATAATTAAAATAGAAAAACCCGAACGT
GGCAATAATGTCTTTCTTAAGCTTTTTTTTTAGGTTTGACTACCTCGCACACGGGAATAT
ATATGGGTGTCAAATGCTTCTGTAGATACCCCCGGTCCTTCAGCTGCGGACCATGTTCCT
ATGGTGTATAGTTCTCATGCGGCACGTCTGAGTCTCCCACTATTTCCTTAAAATACCGAC
GTGCTAAAAATCAACAGACCCCTTAAATTATGATCTATAAGGACCTTGGTGGGTGGGTAT
ATAATATACTACCCCAGTACAAAGAATTCGACTGGAATTTGAAGTATTTCTGCTAAGAGA
AAATAATGTAAAAACACCTTAGAGCGGCGAGGGACTGGACCTGAGGAGGAGAGAACTTGT
GATCAGTTAATAGACCTGTTTGGCTCGGAAAATAGACAATTCTTAGAGACATGTTCAGAA
ATTCATATCTTAACGGCAAAGTAGTTCCCACTACCTGAACATTATCAACGATTGCTATAC
GAATTCAACATAGCAAAAATCTTTACCTAATTTTGTTAATAAACAGTCGTTGAGGTGTAG
AGGACAGAAATATCTAATAGGACTATGAATGTGATGGGCCTGCTGTCGCCCTCGAATATA
AATATTTGATTTTATGATAAGTATGCTACAATGAGTTTGCGGACTTCAGAAATACTTCAA
TTCAGAAATTCGAAATTCTTTAGGTATTG
>PI_504282
CACCATCTAACCGATACCCTTATGTCCTGATTAATAATTAAAATAGAAAAACCCGAACGT
GGCAATAATGTCTTTCTTAAGCTTTTTTTTTAGGTTTGACTACCTCGCACACGGGAATAT
ATATGGGTGTCAAATGCTTCTGTAGATACCCCCGGTCCTTCAGCTGCGGACCATGTTCCT
ATGGTGTATAGTTCTCATGCGGCACGTCTGAGTCTCCCACTATTTCCTTAAAATACCGAC
GTGCTAAAAATCAACAGACCCCTTAAATTATGATCTATAAGGACCTTGGTGGGTGGGTAT
ATAATATACTACCCCAGTACAAAGAATTCGACTGGAATTTGAAGTATTTCTGCTAAGAGA
AAATAATGTAAAAACACCTTAGAGCGGCGAGGGACTGGACCTGAGGAGGAGAGAACTTGT
GATCAGTTAATAGACCTGTTTGGCTCGGAAAATAGACAATTCTTAGAGACATGTTCAGAA
ATTCATATCTTAACGGCAAAGTAGTTCCCACTACCTGAACATTATCAACGATTGCTATAC
GAATTCAACATAGCAAAAATCTTTACCTAATTTTGTTAATAAACAGTCGTTGAGGTGTAG
AGGACAGAAATATCTAATAGGACTATGAATGTGATGGGCCTGCTGTCGCCCTCGAATATA
AATATTTGATTTTATGATAAGTATGCTACAATGAGTTTGCGGACTTCAGAAATACTTCAA
TTCAGAAATTCGAAATTCTTTAGGTATTG
>BETA_992
CACCATCTAACCGATACCCTTATGTCCTGATTAATAATTAAAATAGAAAAACCCGAACGT
GGCAATAATGTCTTTCTTAAGCTTTTTTTTTAGGTTTGACTACCTCGCACACGGGAATAT
ATATGGGTGTCAAATGCTTCTGTAGATACCCCCGGTCCTTCAGCTGCGGACCATGTTCCT
ATGGTGTATAGTTCTCATGCGGCACGTCTGAGTCTCCCACTATTTCCTTAAAATACCGAC
GTGCTAAAAATCAACAGACCCCTTAAATTATGATCTATAAGGACCTTGGTGGGTGGGTAT
ATAATATACTACCCCAGTACAAAGAATTCGACTGGAATTTGAAGTATTTCTGCTAAGAGA
AAATAATGTAAAAACACCTTAGAGCGGCGAGGGACTGGACCTGAGGAGGAGAGAACTTGT
GATCAGTTAATAGACCTGTTTGGCTCGGAAAATAGACAATTCTTAGAGACATGTTCAGAA
ATTCATATCTTAACGGCAAAGTAGTTCCCACTACCTGAACATTATCAACGATTGCTATAC
GAATTCAACATAGCAAAAATCTTTACCTAATTTTGTTAATAAACAGTCGTTGAGGTGTAG
AGGACAGAAATATCTAATAGGACTATGAATGTGATGGGCCTGCTGTCGCCCTCGAATATA
AATATTTGATTTTATGATAAGTATGCTACAATGAGTTTGCGGACTTCAGAAATACTTCAA
TTCAGAAATTCGAAATTCTTTAGGTATTG
>PI_504269
CACCATCTAACCGATACCCTCATGTCCTGATTAATAATTAAAATCGAAAAACCCGGACGT
GGCAATAATGTCTTTCTTAAGCTTTTTTTTTAGGTTTGACTACCTCGCACACGGGAATAT
ATATGGGTGTCAAATGCTTCTGTAGATACCCCCGGTCCTTCAGCTGCGGACCATGTTCCT
ATGGTGTATAGTTCTCATGCGGCACGTCTGAGTCTCCCACTATTTCCTTAAAATACCGAC
GTGATAAAAATTAAAAGACCCCTTAAATTATGATCTATAAGGACCTTTGTGGGTGGGTAT
ATAATATACTACCCCAGTACAAAGAATTCGACTGGAATTTGAAGTATTTCTGCTACGAGA
AAATAATGTAAAAACACCTTAGAGCGGCGAGGGACTGGACCTGAGGAGGAGAGAACTTGT
GATCAGTTAATAGACCTGTTTGGCTCGGAAAATAGACAATTCTTAGAGACATGTTCAGAA
ATTCATAGCTTAAAGGCAAAGTAGTTCCCACTACCTGAACATGATCAACGATTGCTATAC
GAATTCAACATAGCAAAAATCTTGACCTAATTTGGTTAATAAACAGTCGTTGAGGTGTAG
AGGACAGAAATATCTAATAGGACTATGAATGTGATGGGCCTGCTGTCGCCCTCGAATATA
AATATTTGATTTTATGATAAGTATGCTACAATGAGTTGGCGGACTTCAGAAATACTTCAA
TTCAGAAATGCGAAATTCTTTAGGTATTG
>PI_604529
CACCATCTAACCGCTACCCTTATGTCCTGATTAATACTTAAAATCGAAAAACCCGAACGT
GGCAATAATGTCTTTCTTAAGCTTTTTTTTTAGGTTTGACTACCTCGCACACGGGAATAT
ATATGGGTGTCAAATGCTTCTGTAGATACCCCCGGTCCTTCAGCTGCGGACCATGTTCCT
ATGGTGTATAGTTCTCATGCGGCACGTCTGAGTCTCCCACTATTTCCTTAAAATACCGAC
GTGATAACCATCAAAAGCCCCCTTCAATTATGATCTATAAGGACCTTTGTGGGTGGGTAG
ATAATACACTACCCCAGTACAAAGAATTCGACTGGAATTTGCAGTATTTCTGCTAAGAGA
AAATAATGTAACAACACCGTAGAGCGGCGAGGGACTGGACCTGAGGAGGAGAGAACTTGT
GATCAGTTAATAGACCTGTTTGGCTCGGAAAATAGACAATTCTTAGAGACATGTTCAGAA
ATTCATATCTTAAAGGCAAAGTAGTTCCCCCTACCTGAACATTATCAACGATTGCTATAC
GAATTCAACATAGCCAAAATCTTTACCTAATTTTGTGACTAAACAGTCGTTGAGGTGTAG
AGGACAGAAATAGCTAATCGGACTATGAATGTGATGGGCCTGCTGTCGCCCTCGAATATA
AATATTTGATTTTATGATAAGTATGCTACAATGAGTTGGCGGACTTCAGAAATACTGCAA
TTCAGAAATTCGAAATTCTTTAGGTATTG
>PI_604536
CACCATCTAACCGCTACCCTTATGTCCTGATTAATACTTAAAATCGAAAAACCCGAACGT
GGCAATAATGTCTTTCTTAAGCTTTTTTTTTAGGTTTGACTACCTCGCACACGGGAATAT
ATATGGGTGTCAAATGCTTCTGTAGATACCCCCGGTCCTTCAGCTGCGGACCATGTTCCT
ATGGTGTATAGTTCTCATGCGGCACGTCTGAGTCTCCCACTATTTCCTTAAAATACCGAC
GTGATAACCATCAAAAGCCCCCTTCAATTATGATCTATAAGGACCTTTGTGGGTGGGTAG
ATAATACACTACCCCAGTACAAAGAATTCGACTGGAATTTGCAGTATTTCTGCTAAGAGA
AAATAATGTAACAACACCGTAGAGCGGCGAGGGACTGGACCTGAGGAGGAGAGAACTTGT
GATCAGTTAATAGACCTGTTTGGCTCGGAAAATAGACAATTCTTAGAGACATGTTCAGAA
ATTCATATCTTAAAGGCAAAGTAGTTCCCCCTACCTGAACATTATCAACGATTGCTATAC
GAATTCAACATAGCCAAAATCTTTACCTAATTTTGTGACTAAACAGTCGTTGAGGTGTAG
AGGACAGAAATAGCTAATCGGACTATGAATGTGATGGGCCTGCTGTCGCCCTCGAATATA
AATATTTGATTTTATGATAAGTATGCTACAATGAGTTGGCGGACTTCAGAAATACTGCAA
TTCAGAAATTCGAAATTCTTTAGGTATTG
>PI_546529
AACAATCTGACCGATACCCTTATGTCCTGATTAAGAATTAAAATCGAAAAACCCTAACGT
GGCAATAATATCGTTCTTAAGCCTTTCTTCTAGGTTTGACTACCTCGCACACGGGAATAT
ATATAGGTGTCAAATGCTTCTGTAGATACCCCCGGTCCTTCAGCTGCGGACCATGTTCCT
ATGGTGTATAGTTCTCATGCGGCACGTCCGAGTCTGACACTATTTCCTTAAAATACCGAC
GTGATAACAGTCAAAAGACCCCTTAAATTATGATCTATAAGTACCTTTGTGGGTGGGTAT
ATAATATACTACCCCAGTACAAAGAATTCGACTTGAATGTGAAGTATTTCTGCTAAGAGA
AAATAAGGTAAAAACACCTTAGAGCGGCGAGGGACTGGACCTGAAGAGGAGAGAATTTGT
GATCCGTTAATCGACCGTTATGGCTCGGAACATAGACAATTCTTAGCGACGTGTTCAGAA
ATTCATATCTTAAAGGCAAAGTAGTTCCCACTACCTGAGCATTATCAACGATTGCTATAC
GAATTCAACATAGCAAAAATATTTACCTAATGTAGTTCATCGGCAGTCGTTGAGGTGTAG
AGGACATCAATATCTAATAGGACTATGAATGTGATGGGCCTGCTGTCGCCCTCGAATACA
AATATTTGATTTTATGATAAGTATTCTACAATGAGTTGGCGGACTTCAGAAATACTTCAA
TTCAGAAATTCGAAATTCTTTAGGTATTG
>PI_604509
CACAATCTGACCGATACCCTTATGTCCTGATTAATAATTAAAATCGAAAAACCCTAACGT
GGCAATAATATCGTTCTTAAGCTTTTTTTCTAGGTTTGACTACCTCGCACACGGGAATAT
ATATAGGTGTCAAATGCTTCTGTAGATACCCCCGGTCCTTCAGCTGCGGACCATGTTCCT
ATGGTGTATAGTTCTCATGCGGCACGTCCGAGTCTGACACTATTTCCTTTAAATACCGAC
GTGATAACAATCAAAAGACCCCTTAAATTATGATCTATAAGGACCTTTGTGGGTGGGTAT
ATAATATACTACCCCAGTACAAAGAATTCGACTTGAATGTGAAGTATTTCTGCTAAGAGA
AAATAAGGTCAAAACACCTTAGAGCGGCGAGGGACTGGACCTGAAGAGGAGAGAACTTGT
GATCCGTTAATCGACCGTTATGGCTCGGAAAATAGACAATTCTTAGCGACGTGTTCAGAA
ATTCATATCTTAAAGGCAAAGTAGTTCCCACTACCTGAGCATTATCAACGATTGCTATAC
GAATTCAACATAGCAAAAATATTTACCTAATGTAGTTCATCGGCAGTCGTTGAGGTGTAG
AGGACATCAATATCTAATAGGACTATGAATGTGATGGGCCTGCTGTCGCCCTCGAATATA
AATATTTGATTTTATGATAAGTATTCTACAATGAGTTGGCGGACTTCAGAAATACTTCAA
TTCAGAAATTCGAAATTCTTTAGGTATTG
>BETA_1397
CACAATCTGACCGATACCCTTATGTCCTGATTAATAATTAAAATCGAAAAACCCTAACGT
GGCAATAATATCGTTCTTAAGCTTTTTTTCTAGGTTTGACTACCTCGCACACGGGAATAT
ATATAGGTGTCAAATGCTTCTGTAGATACCCCCGGTCCTTCAGCTGCGGACCATGTTCCT
ATGGTGTATAGTTCTCATGCGGCACGTCCGAGTCTGACACTATTTCCTTTAAATACCGAC
GTGATAACAATCAAAAGACCCCTTAAATTATGATCTATAAGGACCTTTGTGGGTGGGTAT
ATAATATACTACCCCAGTACAAAGAATTCGACTTGAATGTGAAGTATTTCTGCTAAGAGA
AAATAAGGTCAAAACACCTTAGAGCGGCGAGGGACTGGACCTGAAGAGGAGAGAACTTGT
GATCCGTTAATCGACCGTTATGGCTCGGAAAATAGACAATTCTTAGCGACGTGTTCAGAA
ATTCATATCTTAAAGGCAAAGTAGTTCCCACTACCTGAGCATTATCAACGATTGCTATAC
GAATTCAACATAGCAAAAATATTTACCTAATGTAGTTCATCGGCAGTCGTTGAGGTGTAG
AGGACATCAATATCTAATAGGACTATGAATGTGATGGGCCTGCTGTCGCCCTCGAATATA
AATATTTGATTTTATGATAAGTATTCTACAATGAGTTGGCGGACTTCAGAAATACTTCAA
TTCAGAAATTCGAAATTCTTTAGGTATTG
>PI_504220
CACAATCTGACCGATACCCTTATGTCCTGATTAATAATTAAAATCGAAAAACCCTAACGT
GGCAATAATATCGTTCTTAAGCTTTTTTTCTAGGTTTGACTACCTCGCACACGGGAATAT
ATATAGGTGTCAAAGGCTTCTGTAGATACCCCCGGTCCTTCAGCTGCGGACCATGTTCCT
ATGGTGTATAGTGATCATGCGGCACGTCCGAGTCTGACCCTATTTCCTTAAAATACCGAC
GTGATAACAATCAAAAGACCCCTTAAATTATGATCTATAAGGACCTTTGTGGGTGGGTAT
ATAATATACTACCCCAGTACAAAGGATTCGACTTGAATTTGAAGTATTTCTGCTAAGAGA
AAATAAGGTAAAAACACCTTAGAGCGGCGAGGGACTGGACCTGAAGAGGAGAGAACTTGT
GATCCGTTAATCGACCGTTATGGCTCGGAAAATAGACAATTCTTAGCGACGTGTTCAGAA
ATTCATATCTTAAAGGCAAAGTAGTTCCCACTACCTGAGCATTATCAACGATTGCTATAC
GAATTCAACATAGCAAAAATATTTACCCAATGTAGTTCATCGGCAGTCGTTGAGGTGTAG
AGGACATCAATATCTAATAGGACTATGAATGTGATGGGCCTGCTGTCGCCCTCGAATATA
AATATTTGATTTTATGATAAGTATTCTACAATGAGTTGGCGGACTTCAGAAATACTTCAA
TTCAGAAATTCGAAATCCTTTAGGTATTG
>PI_504222
CCTCGGCTAACATATACAATTACGTCCTGATTAATAATTAAAATCTACAAAACAGAACGT
GTAACTTAAATCTTTCTTAAGCTGTTTTTTTAGGGTGGCTAGAATTTCTTGAGCCAAGAG
ATGGATGTATCAAATGAGAATATATCAACAGGTGACCCTTCAGCTACTCCCGGTGTTCCT
ATAATATAATTCGATCAGGTAGCCCGTCCGAGTCTCCCACTATCGACTTAAAATACTGAC
GTGATAAAAATCAAAAGACCCCTGCGATTCTGATCTATATGTACCTTTGTGGGTGGGTAT
ATAATTTACTACCCCAGTACAAAGAAGTCGCCTGGAAGATGCAGTATTTCTGCGAATAGA
AAATGATTTAAAAACAACTTAGAGCGGCGTGGGACTGGACCTGCGGAGTAGACTTCGAGT
TAGCTGCTACCCGACCTTTTTGGCTCGAAAACTAGATAATTCTGCGAGAAATGTTCAGAA
ATGCATATATTCCAGGAAAAGTAGTTCCCACGACCTGAAAAATATCAACCATGGCTATCC
GAATTCCGTGGCAAACAAATATTTACATAATGTTGTTAAGAAGCAGGCGGTGAGGTGTAT
ATGACAGAAATCTCTAATAGTACGATATACGTGAGTGGCATGCGGTCGCCCTCGAATATA
AAGATGTGATTTTATGATAATTTAGCGACCAGTAGGTTGCGGCCTTCAGAAATACTGCAC
TTCAGAAAGTCGACATTCTTTAGGTATTG
>BETA_1400
CACCATCTAACCGATACCCTTATGTCCTGATTAATAATTAAAATCGAAAAACCCGAACGT
GGCAATAATGTCTTTCTTAAGCTTTTTTTTTAGGTTTGACTACCTCGCACACGGGAATAT
ATATGGGTGTCAAATGCTTCTGTAGATACCCCCGGTCCTTCAGCTGCGGACCATGTTCCT
ATGGTGTATAGTTCTCATGCGGCACGTCTGAGTCTCCCACTATTTCCTTAAAATACCGAC
GTGATAAAAATCAAAAGACCCCTTAAATTATGATCTATAAGGACCTTTGTGGGTGGGTAT
ATAATATACTACCCCAGTACAAAGAATTCGACTGGAATTTGAAGTATTTCTGCTAAGAGA
AAATAATGTAAAAACACCTTAGAGCGGCGAGGGACTGGACCTGAGGAGGAGAGAACTTGT
GATCCGTTAATAGACCTGTTTGGCTCGGAAAATAGACAATTCTTAGAGACATGTTCAGAA
ATTCATATCTTAAAGGCAAAGTAGTTCCCACTACCTGAACATTATCAACGATTGCTATAC
GAATTCAACATAGCAAAAATCTTTACCTAATTTTGGTAATAAACAGTCGTTGAGGTGTAG
AGGACCGAAATATCTAATAGGACTATGACTGTGATGGGCCTGCTGTCGCCCTCGAATATA
AATATTTGATTTTATGATAAGTATGCTACAATGAGTTGGCGGACTTCAGAAATACTTCAA
TTCAGAAATTCGAAATTCTTTAGGTATTG
>PI_504204_1
CACCATCTAACCGATACCCTTATGTCCTGATTAATAATTAAAATCGAAAAACCCGAACGT
GGCAATAATGTCTTTCTTAAGCTTTTTTTTTAGGTTTGACTACCTCGCACACGGGAATAT
ATATGGGTGTCAAATGCTTCTGTAGATACCCCCGGTCCTTCAGCTGCGGACCATGTTCCT
ATGGTGTATAGTTCTCATGCGGCACGTCTGAGTCTCCCACTATTTCCTTAAAATACCGAC
GTGATAAAAATCAAAAGACCCCTTAAATTATGATCTATAAGGACCTTTGTGGGTGGGTAT
ATAATATACTACCCCAGTACAAAGAATTCGACTGGAATTTGAAGTATTTCTGCTAAGAGA
AAATAATGTAAAAACACCTTAGAGCGGCGAGGGACTGGACCTGAGGAGGAGAGAACTTGT
GATCCGTTAATAGACCTGTTTGGCTCGGAAAATAGACAATTCTTAGAGACATGTTCAGAA
ATTCATATCTTAAAGGCAAAGTAGTTCCCACTACCTGAACATTATCAACGATTGCTATAC
GAATTCAACATAGCAAAAATCTTTACCTAATTTTGGTAATAAACAGTCGTTGAGGTGTAG
AGGACCGAAATATCTAATAGGACTATGACTGTGATGGGCCTGCTGTCGCCCTCGAATATA
AATATTTGATTTTATGATAAGTATGCTACAATGAGTTGGCGGACTTCAGAAATACTTCAA
TTCAGAAATTCGAAATTCTTTAGGTATTG
>PI_504204
CACCATCTAACCGATACCCTTATGTCCTGATTAATAATTAAAATCGAAAAACCCGAACGT
GGCAATAATGTCTTTCTTAAGCTTTTTTTTTAGGTTTGACTACCTCGCACACGGGAATAT
ATATGGGTGTCAAATGCTTCTGTAGATACCCCCGGTCCTTCAGCTGCGGACCATGTTCCT
ATGGTGTATAGTTCTCATGCGGCACGTCTGAGTCTCCCACTATTTCCTTAAAATACCGAC
GTGATAAAAATCAAAAGACCCCTTAAATTATGATCTATAAGGACCTTTGTGGGTGGGTAT
ATAATATACTACCCCAGTACAAAGAATTCGACTGGAATTTGAAGTATTTCTGCTAAGAGA
AAATAATGTAAAAACACCTTAGAGCGGCGAGGGACTGGACCTGAGGAGGAGAGAACTTGT
GATCCGTTAATAGACCTGTTTGGCTCGGAAAATAGACAATTCTTAGAGACATGTTCAGAA
ATTCATATCTTAAAGGCAAAGTAGTTCCCACTACCTGAACATTATCAACGATTGCTATAC
GAATTCAACATAGCAAAAATCTTTACCTAATTTTGGTAATAAACAGTCGTTGAGGTGTAG
AGGACCGAAATATCTAATAGGACTATGACTGTGATGGGCCTGCTGTCGCCCTCGAATATA
AATATTTGATTTTATGATAAGTATGCTACAATGAGTTGGCGGACTTCAGAAATACTTCAA
TTCAGAAATTCGAAATTCTTTAGGTATTG
>PI_504205
CACCATCTAACCGATACCCTTATGTCCTGATTAATAATTAAAATCGAAAAACCCGAACGT
GGCAATAATGTCTTTCTTAAGCTTTTTTTTTAGGTTTGACTACCTCGCACACGGGAATAT
ATATGGGTGTCAAATGCTTCTGTAGATACCCCCGGTCCTTCAGCTGCGGACCATGTTCCT
ATGGTGTATAGTTCTCATGCGGCACGTCTGAGTCTCCCACTATTTCCTTAAAATACCGAC
GTGATAAAAATCAAAAGACCCCTTAAATTATGATCTATAAGGACCTTTGTGGGTGGGTAT
ATAATATACTACCCCAGTACAAAGAATTCGACTGGAATTTGAAGTATTTCTGCTAAGAGA
AAATAATGTAAAAACACCTTAGAGCGGCGAGGGACTGGACCTGAGGAGGAGAGAACTTGT
GATCCGTTAATAGACCTGTTTGGCTCGGAAAATAGACAATTCTTAGAGACATGTTCAGAA
ATTCATATCTTAAAGGCAAAGTAGTTCCCACTACCTGAACATTATCAACGATTGCTATAC
GAATTCAACATAGCAAAAATCTTTACCTAATTTTGGTAATAAACAGTCGTTGAGGTGTAG
AGGACCGAAATATCTAATAGGACTATGACTGTGATGGGCCTGCTGTCGCCCTCGAATATA
AATATTTGATTTTATGATAAGTATGCTACAATGAGTTGGCGGACTTCAGAAATACTTCAA
TTCAGAAATTCGAAATTCTTTAGGTATTG
>PI_504236
CACCATCTAACCGATACCCTTATGTCCTGATTAATAATTAAAATCGAAAAACCCGAACGT
GGCAATAATGTCTTTCTTAAGCTTTTTTTTTAGGTTTGACTACCTCGCACACGGGAATAT
ATATGGGTGTCAAATGCTTCTGTAGATACCCCCGGTCCTTCAGCTGCGGACCATGTTCCT
ATGGTGTATAGTTCTCATGCGGCACGTCTGAGTCTCCCACTATTTCCTTAAAATACCGAC
GTGATAAAAATCAAAAGACCCCTTAAATTATGATCTATAAGGACCTTTGTGGGTGGGTAT
ATAATATACTACCCCAGTACAAAGAATTCGACTGGAATTTGAAGTATTTCTGCTAAGAGA
AAATAATGTAAAAACACCTTAGAGCGGCGAGGGACTGGACCTGAGGAGGAGAGAACTTGT
GATCCGTTAATAGACCTGTTTGGCTCGGAAAATAGACAATTCTTAGAGACATGTTCAGAA
ATTCATATCTTAAAGGCAAAGTAGTTCCCACTACCTGAACATTATCAACGATTGCTATAC
GAATTCAACATAGCAAAAATCTTTACCTAATTTTGGTAATAAACAGTCGTTGAGGTGTAG
AGGACCGAAATATCTAATAGGACTATGACTGTGATGGGCCTGCTGTCGCCCTCGAATATA
AATATTTGATTTTATGATAAGTATGCTACAATGAGTTGGCGGACTTCAGAAATACTTCAA
TTCAGAAATTCGAAATTCTTTAGGTATTG
>PI_504264
CACCATCTAACCGATACCCTTATGTCCTGATTAATAATTAAAATCGAAAAACCCGAACGT
GGCAATAATGTCTTTCTTAAGCTTTTTTTTTAGGTTTGACTACCTCGCACACGGGAATAT
ATATGGGTGTCAAATGCTTCTGTAGATACCCCCGGTCCTTCAGCTGCGGACCATGTTCCT
ATGGTGTATAGTTCTCATGCGGCACGTCTGAGTCTCCCACTATTTCCTTAAAATACCGAC
GTGATAAAAATCAAAAGACCCCTTAAATTATGATCTATAAGGACCTTTGTGGGTGGGTAT
ATAATATACTACCCCAGTACAAAGAATTCGACTGGAATTTGAAGTATTTCTGCTAAGAGA
AAATAATGTAAAAACACCTTAGAGCGGCGAGGGACTGGACCTGAGGAGGAGAGAACTTGT
GATCCGTTAATAGACCTGTTTGGCTCGGAAAATAGACAATTCTTAGAGACATGTTCAGAA
ATTCATATCTTAAAGGCAAAGTAGTTCCCACTACCTGAACATTATCAACGATTGCTATAC
GAATTCAACATAGCAAAAATCTTTACCTAATTTTGGTAATAAACAGTCGTTGAGGTGTAG
AGGACCGAAATATCTAATAGGACTATGACTGTGATGGGCCTGCTGTCGCCCTCGAATATA
AATATTTGATTTTATGATAAGTATGCTACAATGAGTTGGCGGACTTCAGAAATACTTCAA
TTCAGAAATTCGAAATTCTTTAGGTATTG
>PI_504203
CACCATCTAACCGATACCCTTATGTCCTGATTAATAATTAAAATCGAAAAACCCGAACGT
GGCAATAATGTCTTTCTTAAGCTTTTTTTTTAGGTTTGACTACCTCGCACACGGGAATAT
ATATGGGTGTCAAATGCTTCTGTAGATACCCCCGGTCCTTCAGCTGCGGACCATGTTCCT
ATGGTGTATAGTTCTCATGCGGCACGTCTGAGTCTCCCACTATTTCCTTAAAATACCGAC
GTGATAAAAATCAAAAGACCCCTTAAATTATGATCTATAAGGACCTTTGTGGGTGGGTAT
ATAATATACTACCCCAGTACAAAGAATTCGACTGGAATTTGAAGTATTTCTGCTAAGAGA
AAATAATGTAAAAACACCTTAGAGCGGCGAGGGACTGGACCTGAGGAGGAGAGAACTTGT
GATCCGTTAATAGACCTGTTTGGCTCGGAAAATAGACAATTCTTAGAGACATGTTCAGAA
ATTCATATCTTAAAGGCAAAGTAGTTCCCACTACCTGAACATTATCAACGATTGCTATAC
GAATTCAACATAGCAAAAATCTTTACCTAATTTTGGTAATAAACAGTCGTTGAGGTGTAG
AGGACCGAAATATCTAATAGGACTATGACTGTGATGGGCCTGCTGTCGCCCTCGAATATA
AATATTTGATTTTATGATAAGTATGCTACAATGAGTTGGCGGACTTCAGAAATACTTCAA
TTCAGAAATTCGAAATTCTTTAGGTATTG
>PI_504251
CACCATCTAACCGATACCCTTATGTCCTGATTAATAATTAAAATCGAAAAACCCGAACGT
GGCAATAATGTCTTTCTTAAGCTTTTTTTTTAGGTTTGACTACCTCGCACACGGGAATAT
ATATGGGTGTCAAATGCTTCTGTAGATACCCCCGGTCCTTCAGCTGCGGACCATGTTCCT
ATGGTGTATAGTTCTCATGCGGCACGTCTGAGTCTCCCACTATTTCCTTAAAATACCGAC
GTGATAAAAATCAAAAGACCCCTTAAATTATGATCTATAAGGACCTTTGTGGGTGGGTAT
ATAATATACTACCCCAGTACAAAGAATTCGACTGGAATTTGAAGTATTTCTGCTAAGAGA
AAATAATGTAAAAACACCTTAGAGCGGCGAGGGACTGGACCTGAGGAGGAGAGAACTTGT
GATCCGTTAATAGACCTGTTTGGCTCGGAAAATAGACAATTCTTAGAGACATGTTCAGAA
ATTCATATCTTAAAGGCAAAGTAGTTCCCACTACCTGAACATTATCAACGATTGCTATAC
GAATTCAACATAGCAAAAATCTTTACCTAATTTTGGTAATAAACAGTCGTTGAGGTGTAG
AGGACCGAAATATCTAATAGGACTATGACTGTGATGGGCCTGCTGTCGCCCTCGAATTTA
AATATTTGATTTTATGATAAGTATGCTACAATGAGTTGGCGGACTTCAGAAATACTTCAA
TTCAGAAATTCGAAATTCTTTAGGTATTG
>PI_504189
CACCATCTAACCGATACCCTTATGTCCTGATTAATAATTAAAATCGAAAAACCCGAACGT
GGCAATAATGTCTTTCTTAAGCTTTTTTTTTAGGTTTGACTACCTCGCACACGGGAATAT
ATATGGGTGTCAAATGCTTCTGTAGATACCCCCGGTCCTTCAGCTGCGGACCATGTTCCT
ATGGTGTATAGTTCTCATGCGGCACGTCTGAGTCTCCCACTATTTCCTTAAAATACCGAC
GTGATAAAAATCAAAAGACCCCTTAAATTATGATCTATAAGGACCTTTGTGGGTGGGTAT
ATAATATACTACCCCAGTACAAAGAATTCGACTGGAATTTGAAGTATTTCTGCTAAGAGA
AAATAATGTAAAAACACCTTAGAGCGGCGAGGGACTGGACCTGAGGAGGAGAGAACTTGT
GATCCGTTAATAGACCTGTTTGGCTCGGAAAATAGACAATTCTTAGAGACATGTTCAGAA
ATTCATATCTTAAAGGCAAAGTAGTTCCCACTACCTGAACATTATCAACGATTGCTATAC
GAATTCAACATAGCAAAAATCTTTACCTAATTTTGGTAATAAACAGTCGTTGAGGTGTAG
AGGACCGAAATATCTAATAGGACTATGACTGTGATGGGCCTGCTGTCGCCCTCGAATTTA
AATATTTGATTTTATGATAAGTATGCTACAATGAGTTGGCGGACTTCAGAAATACTTCAA
TTCAGAAATTCGAAATTCTTTAGGTATTG
>PI_504200
CACCATCTAACCGATACCCTTATGTCCTGATTAATAATTAAAATCGAAAAACCCGAACGT
GGCAATAATGTCTTTCTTAAGCTTTTTTTTTAGGTTTGACTACCTCGCACACGGGAATAT
ATATGGGTGTCAAATGCTTCTGTAGATACCCCCGGTCCTTCAGCTGCGGACCATGTTCCT
ATGGTGTATAGTTCTCATGCGGCACGTCTGAGTCTCCCACTATTTCCTTAAAATACCGAC
GTGATAAAAATCAAAAGACCCCTTAAATTATGATCTATAAGGACCTTTGTGGGTGGGTAT
ATAATATACTACCCCAGTACAAAGAATTCGACTGGAATTTGAAGTATTTCTGCTAAGAGA
AAATAATGTAAAAACACCTTAGAGCGGCGAGGGACTGGACCTGAGGAGGAGAGAACTTGT
GATCCGTTAATAGACCTGTTTGGCTCGGAAAATAGACAATTCTTAGAGACATGTTCAGAA
ATTCATATCTTAAAGGCAAAGTAGTTCCCACTACCTGAACATTATCAACGATTGCTATAC
GAATTCAACATAGCAAAAATCTTTACCTAATTTTGGTAATAAACAGTCGTTGAGGTGTAG
AGGACCGAAATATCTAATAGGACTATGACTGTGATGGGCCTGCTGTCGCCCTCGAATTTA
AATATTTGATTTTATGATAAGTATGCTACAATGAGTTGGCGGACTTCAGAAATACTTCAA
TTCAGAAATTCGAAATTCTTTAGGTATTG
>PI_504202
CACCATCTAACCGATACCCTTATGTCCTGATTAATAATTAAAATCGAAAAACCCGAACGT
GGCCATAATATCTTTCTTAAGCTTTTTTTTTAGGTTTGACTACCTCGCACACGGGAATAT
ATATGGGTGTCAAATGCTTCTGTAGATACCCCCGGTCCTTCAGCTGCGGACCATGTTCCT
ATGGTGTATAGTTCTCATGCGGCACGTCCGAGTCTCCCACTATTTCCTTACAATACCGAC
GTGCTGAAAATCAAAATACCCCTTAAATTATGATCTATAAGGACCTTTGGGGGTGGGTAT
ATAATATACTACCCCAGTACAAAGAATTCGACTGGAATTTGAAGTATTTCTGCTAAGAGA
AAATAATGTAAAAACACCTTAGAGCGGCGAGGGACTGGACCTGAGGAGGAGAGAACTTGT
GCTCAGTTAATAGACCGGTTTGGCTCGGAAAATAGACAATTCTTAGAGACATGTTCAGAA
ATTCATATCTTAAAGGCAAAGTAGTTCCCACTACCTGAACATGATCACCGATTGCTATAC
GAATTCAACATAGCAAAAATCTTTACCTAATTTTGTTAATAAACAGTCGTTGAGGTGTAG
AGGACCTCAATATCTAATAGGACTATGACTGTGATGGGCCTGCTGTCGCCCTCGAATATA
AATATTTGATTTGATGATAAGTATGCTACAATGAGTTGGCGGACTTCAGAAATACTTCAA
TTCAGAAATTCGAAATTCTTTAGGTATTG
>PI_504212
CACCATCTAACCGATACCCTTATGTCCTGATTAATAATTAAAATCGAAAAACCCGAACGT
GGCCATAATATCTTTCTTAAGCTTTTTTTTTAGGTTTGACTACCTCGCACACGGGAATAT
ATATGGGTGTCAAATGCTTCTGTAGATACCCCCGGTCCTTCAGCTGCGGACCATGTTCCT
ATGGTGTATAGTTCTCATGCGGCACGTCCGAGTCTCCCACTATTTCCTTACAATACCGAC
GTGCTGAAAATCAAAATACCCCTTAAATTATGATCTATAAGGACCTTTGGGGGTGGGTAT
ATAATATACTACCCCAGTACAAAGAATTCGACTGGAATTTGAAGTATTTCTGCTAAGAGA
AAATAATGTAAAAACACCTTAGAGCGGCGAGGGACTGGACCTGAGGAGGAGAGAACTTGT
GCTCAGTTAATAGACCGGTTTGGCTCGGAAAATAGACAATTCTTAGAGACATGTTCAGAA
ATTCATATCTTAAAGGCAAAGTAGTTCCCACTACCTGAACATGATCACCGATTGCTATAC
GAATTCAACATAGCAAAAATCTTTACCTAATTTTGTTAATAAACAGTCGTTGAGGTGTAG
AGGACCTCAATATCTAATAGGACTATGACTGTGATGGGCCTGCTGTCGCCCTCGAATATA
AATATTTGATTTGATGATAAGTATGCTACAATGAGTTGGCGGACTTCAGAAATACTTCAA
TTCAGAAATTCGAAATTCTTTAGGTATTG
>BETA_1519
CACCATATAACCGATACCCTTATGTCCTGATTAATAATTAAAATCGAAAAACCCGAACGT
GGCAATAATATCTTTCTTAAGCTTTTTTTTTAGGTTTGACTACCTCGCACACGGGAATAT
ATATGGGTGTCAAATGCTTCGGTAGATACCCCCGGTCCTTCAGCTGCGGACCATGTTCCT
ATGGTGTATAGTTCTCATGCGGCACGTCCGAGTCTCCCACTATTGCCTTAAAATACCGAC
GTGATAAAAATCAAAATACCCCTTAAATTATGATCTATAAGGACCTTTGTGGGTGGGTAT
ATAATATACTACCCCAGTACAAAGAATTCGACTGGAATTTGAAGTATTTCTGCTAAGAGA
AAATAATGTACAAACACCTTAGAGCGGCGAGGGACTGGACCTGAGGAGGAGAGAACTTGT
GATCAGTTAATAGACCTGTTTGGCTCGGAAAATAGACAATTCTTAGAGACATGTGCAGAA
ATTCATATCTTAAAGGCAAAGTAGGTCCCACTACCTGAACATTATCAACGATTGCTATAC
GAATTCAACATAGCAAAAATCTTTACCTAATTTTGTTAATAAACAGTCGTTGAGGTGTAG
AGGACAGAAATATCTAATAGGACTATGAATGTGATGGGCCTGCTGTCGCCCTCGAAGATA
AATATTTGATTTTATGATAAGTATTCTACAATGAGTTGGCGGACTGCAGAAATACTTCAA
TTCAGAAATTCGAAATTCTTTAGGTATTG
>PI_504190
CACCATCTAACCGATACCCTTATGTCCTGATTAATAATTAAAATCGAAAAACCCGAACGT
GGCAATAATATCTTTCTTACGCTTTTTTTTTAGGTTTGACTACCTCGCACACGGGAATAT
ATATGGGTGTCAAATGCTTCTGTAGATACCCCCGGTCCTTCAGCTGCGGACCATGTTCCT
ATGGTGTATAGTTCTCATGCGGCACGTCCGAGTCTCCCACTATTTCCTTAAAATACCGAC
GTGATAAAAATCAAAATACCCCTTAAATTATGATCTATAAGGACCTTTGTGGGTGGGTAT
ATAATATACTACCCCAGTACAAAGAATTCGACTGGAATTTGAAGTATTTCTGCTAAGAGA
AAATAATGTACAAACACCTTAGAGCGGCGAGGGACTGGACCTGAGGAGGAGAGAACTTGT
GATCAGTTAATAGACCTGTTTGGCTCGGAAAATAGACAATTCTTAGAGACATGTTCAGAA
ATTCATATCTTAAAGGCAAAGTAGTTCCCACTACATGAACATTATCAACGATTGCTATAC
GAATTCAACATAGCAAAAATCTTTACCTAATTTTGTTAATAAACAGTCGTTGAGGTGTAG
AGGACAGAAATATCTAATAGGACTATGAATGTGATGGGCCTGCTGTCGCCCTCGAATATA
AATATTTGATTTTATGATAAGTATTCTACAATGAGTTGGCGGACTTCAGAAATACTTCAA
TTCAGAAATTCGAAATTCTTTAGGTATTG
>BETA_289
CACCATCTAACCGATACCCTTATGTCCTGATTAATAATTAAAATCGAAAAACCCGAACGT
GGCAATAATATCTTTCTTAAGCTTTTTTTTTAGGTTTGACTACCTCGCACACGGGAATAT
ATATGGGTGTCAAATGCTTCTGTAGATACCCCCGGTCCTTCAGCTGCGGACCATGTTCCT
ATGGTGTATAGTTCTCATGCGGCACGTCCGAGTCTCCCACTATTTCCTTAAAATACCGAC
GTGATAAAAATCAAAATACCCCTTAAATTATGATCTATAAGGACCTTTGTGGGTGGGTAT
ATAATATACTACCCCAGTACAAAGAATTCGACTGGAATTTGAAGTATTTCTGCTAAGAGA
AAATAATGTACAAACACCTTAGAGCGGCGAGGGACTGGACCTGAGGAGGAGAGAACTTGT
GATCAGTTAATAGACCTGTTTGGCTCGGAAAATAGACAATTCTTAGAGACATGTTCAGAA
ATTCATATCTTAAAGGCACAGTAGTTCCCACTACCTGAACATTATCAACGATTGCTATAC
GAATTCAACATAGCAAAAATCTTTACCTAATTTTGTTAATAAACAGTCGTGGAGGTGTAG
AGGACAGAAATATCTAATAGGACTATGAATGTGATGGGCCTGCTGTCGCCCTCGAATATA
AATATTTGATTTTATGATAAGTATTCTACAATGAGTTGGCGGACTTCAGAAATACTTCAA
TTCAGAAATTCGAAATTCTTTAGGTATTG
>PI_504196
CACCATCTAACCGATACCCTTATGTCCTGATTAATAATTAAAATCGAAAAACCCGAACGT
GGCAATAATATCTTTCTTAATCTTTTTTTTTAGGTTTGACTACCTCGCACACGGGAATAT
ATATGGGTGTCAAATGCTTCTGTAGATACCCCCGGTCCTTCAGCTGCGGACCATGTTCCT
ATGGTGTATAGTTCTCATGCGGCACGTCCGAGTCTCCCACTATTTCCTTAAAATACCGAC
GTGATAAAAATCAAAATACCCCTTAAATTATGATCTATAAGGACCTTTGTGGGTGGGTAT
ATAATATACTACCCCAGTACAAAGAATTCGACTGGAATTTGAAGTATTTCTGCTAAGAGA
AAATAATGTACAAACACCTTAGAGCGGCGAGGGACTGGACCTGAGGAGGAGAGAACTTGT
GATCAGTTAATAGACCTGTTTGGCTCGGAAAATAGACAATTCTTAGAGACATGTTCAGAA
ATTCATATCTTAAAGGCAAAGTAGTTCCCACTACCTGAACATTATCAACGATTGCTATAC
GAATTCAACATAGCAAAAATCTTTACCTAATTTTGTTAATAAACAGTCGTTGAGGTGTAG
AGGACAGAAATATCTAATAGGACTATGAATGTGATGGGCCTGCTGTCGCCCTCGAATATA
AATATTTGATTTTATGATAAGTATTCTACAATGAGTTGGCGGACTTCAGAAATACTTCAA
TTCAGAAATTCGAAATTCTTTAGGTATTG
>PI_504243
CACCATCTAACCGATAACCTTATGTCCTGATTAATAATTAAAATCGAAACGCCCTAACGT
GGCAAGAATATCTTTCTTAAGCTTTTTTTTTAGGTTTGACTACCTCGCACACGGGAATAT
ATATGGGTGTCAAATGCTTCTGTAGATACCCCCGGTCCTTCAGCTGCGGACCATGTTCCT
ATGGTGTATAGTTCTCATGCGGCACGTCCGAGTCTGACACTATTTCCTTAAAATACCGAC
GTGATAAAAATCAAAATACCCCTTAAATTATGATCTATAAGGACCTTTGTGGGTGGGTAG
ATAATATACTACCCCAGTACAAAGAATTCGACTGGAATTTGAAGTATTTCTACTAAGAGA
AAATAATGTAAAAACACCTTAGAGCGGCGAGGGACTGGACCTGAGGAGGAGAGAACTTGT
GATCCGTTAATAGACCTGTTTGGCTCGGAAAATGGACAATTCTTAGCGACGTGTTTAGAA
ATTCATATCTTAAAGGCAAAGTAGTTCCCACTACCTGAACATTATCAACGATTGCTATAC
GAATTCAACATAGCAAAAATCTTTACCTAATTTGGTGAATAAACAGTCGTTTAGGTGTAG
AGGACCTCAATATCTAATAGGACTATGAATGTGATGGGCCTGCTGACGCCCTCGAATATA
AATATTTGAGTTTATGATACGTATTCTACAATGAGTTGGCAGACTTTAGAAATACTTCAA
TTCAGAAATTCGAAATTCTTTAGGTATTG
>BETA_1002
CACCATCTAACCGATACCCTTATGTCCTGATTAATAATTAAAATCGAAAAACCCGAACGT
GGCAATAATATCTTTCTTAATCTTTTTTTTTAGGTTTGACTACCTCGCACACGGGAATAT
ATATGGGTGTCAAATGCTTCTGTAGATACCCCCGGTCCTTCAGCTGCGGACCATGTTCCT
ATGGTGTATAGTTCTCATGCGGCACGTCCGAGTCTCCCACTATTTCCTTAAAATACCGAC
GTGATAAAAATCAAAATACCCCTTAAATTATGATCTATAAGGACCTTTGTGGGTGGGTAT
ATAATATACTACCCCAGTACAAAGAATTCGACTGGAATTTGAAGTATTTCTGCTAAGAGA
AAATAATGTACAAACACCTTAGAGCGGCGAGGGACTGGACCTGAGGAGGAGAGAACTTGT
GATCAGTTAATAGACCTGTTTGGCTCGGAAAATAGACAATTCTTAGAGACATGTTCAGAA
ATTCATATCTTAAAGGCAAAGTAGTTCCCACTACCTGAACATTATCAACGATTGCTATAC
GAATTCAACATAGCAAAAATCTTTACCTAATTTTGTTAATAAACAGTCGTTGAGGTGTAG
AGGACAGAAATATCTAATAGGACTATGAATGTGATGGGCCTGCTGTCGCCCTCGAATATA
AATATTTGATTTTATGATAAGTATTCTACAATGAGTTGGCGGACTTCAGAAATACTTCAA
TTCAGAAATTCGAAATTCTTTAGGTATTG
>PI_504206
CACCATCTAACCGATACCCTTATGTCCTGATTAATAATTAAAATCGAAAAACCCGAACGT
GGCAATAATATCTTTCTTAAGCTTTTTTTTTAGGTTTGACTACCTCGCACACGGGAATAT
ATATGGGTGTCAAATGCTTCGGTAGATACCCCCGGTCCTTCAGCTGCGGACCATGTTCCT
ATGGTGTATAGTTCTCATGCGGCACGTCCGAGTCTCCCACTATTGCCTTAAAATACCGAC
GTGATAAAAATCAAAATACCCCTTAAATTATGATCTATAAGGACCTTTGTGGGTGGGTAT
ATAATATACTACCCCAGTACAAAGAATTCGACTGGAATTTGAAGTATTTCTGCTAAGAGA
AAATAATGTACAAACACCTTAGAGCGGCGAGGGACTGGACCTGAGGAGGAGAGAACTTGT
GATCAGTTAATAGACCTGTTTGGCTCGGAAAATAGACAATTCTTAGAGACATGTGCAGAA
ATTCATATCTTAAAGGCAAAGTAGGTCCCACTACCTGAACATTATCAACGATTGCTATAC
GAATTCAACATAGCAAAAATCTTTACCTAATTTTGTTAATAAACAGTCGTTGAGGTGTAG
AGGACAGAAATATCTAATAGGACTATGAATGTGATGGGCCTGCTGTCGCCCTCGAAGATA
AATATTTGATTTTATGATAAGTATTCTACAATGAGTTGGCGGACTGCAGAAATACTTCAA
TTCAGAAATTCGAAATTCTTTAGGTATTG
>PI_504223
CACCATCTAACCGATACCCTTATGTCCTGATTAATAATTAAAATAGAAAAACCCGAACGT
GGCAATAATGTCTTTCTTAAGCTTTTTTTTTAGGTTTGACTACCTCGCACACGGGAATAT
ATATGGGTGTCAAATGCTTCTGTAGATACCCCCGGTCCTTCAGCTGCGGACCATGTTCCT
ATGGTGTATAGTTCTCATGCGGCACGTCTGAGTCTCCCACTATTTCCTTAAAATACCGAC
GTGCTAAAAATCAACAGACCCCTTAAATTATGATCTATAAGGACCTTGGTGGGTGGGTAT
ATAATATACTACCCCAGTACAAAGAATTCGACTGGAATTTGAAGTATTTCTGCTAAGAGA
AAATAATGTAAAAACACCTTAGAGCGGCGAGGGACTGGACCTGAGGAGGAGAGAACTTGT
GATCAGTTAATAGACCTGTTTGGCTCGGAAAATAGACAATTCTTAGAGACATGTTCAGAA
ATTCATATCTTAACGGCAAAGTAGTTCCCACTACCTGAACATTATCAACGATTGCTATAC
GAATTCAACATAGCAAAAATCTTTACCTAATTTTGTTAATAAACAGTCGTTGAGGTGTAG
AGGACAGAAATATCTAATAGGACTATGAATGTGATGGGCCTGCTGTCGCCCTCGAATATA
AATATTTGATTTTATGATAAGTATGCTACAATGAGTTTGCGGACTTCAGAAATACTTCAA
TTCAGAAATTCGAAATTCTTTAGGTATTG
>PI_504226
CACCATCTAACCGATACCCTTATGTCCTGATTAATAATTAAAATAGAAAAACCCGAACGT
GGCAATAATGTCTTTCTTAAGCTTTTTTTTTAGGTTTGACTACCTCGCACACGGGAATAT
ATATGGGTGTCAAATGCTTCTGTAGATACCCCCGGTCCTTCAGCTGCGGACCATGTTCCT
ATGGTGTATAGTTCTCATGCGGCACGTCTGAGTCTCCCACTATTTCCTTAAAATACCGAC
GTGCTAAAAATCAACAGACCCCTTAAATTATGATCTATAAGGACCTTGGTGGGTGGGTAT
ATAATATACTACCCCAGTACAAAGAATTCGACTGGAATTTGAAGTATTTCTGCTAAGAGA
AAATAATGTAAAAACACCTTAGAGCGGCGAGGGACTGGACCTGAGGAGGAGAGAACTTGT
GATCAGTTAATAGACCTGTTTGGCTCGGAAAATAGACAATTCTTAGAGACATGTTCAGAA
ATTCATATCTTAACGGCAAAGTAGTTCCCACTACCTGAACATTATCAACGATTGCTATAC
GAATTCAACATAGCAAAAATCTTTACCTAATTTTGTTAATAAACAGTCGTTGAGGTGTAG
AGGACAGAAATATCTAATAGGACTATGAATGTGATGGGCCTGCTGTCGCCCTCGAATATA
AATATTTGATTTTATGATAAGTATGCTACAATGAGTTTGCGGACTTCAGAAATACTTCAA
TTCAGAAATTCGAAATTCTTTAGGTATTG
>PI_504228
CACCATCTAACCGATACCCTTATGTCCTGATTAATAATTAAAATAGAAAAACCCGAACGT
GGCAATAATGTCTTTCTTAAGCTTTTTTTTTAGGTTTGACTACCTCGCACACGGGAATAT
ATATGGGTGTCAAATGCTTCTGTAGATCCCCCCGGTCCTTCAGCTGCGGACCATGTTCCT
ATGGTGTATAGTTCTCATGCGGCACGTCTGAGTCTCCCACTATTTCCTTAAAATACCGAC
GTGCTAAAAATCAACAGACCCCTTAAATTATGATCTATAAGGACCTTGGTGGGTGGGTAT
ATAATATACTACCCCAGTACAAAGAATTCGACTGGAATTTGAAGTATTTCTGCTAAGAGA
AAATAATGTAAAAACACCTTAGAGCGGCGAGGGACTGGACCTGAGGAGGAGAGAACTTGT
GATCAGTTAATCGACCTGTTTGGCTCGGAAAATAGACAATTCTTAGAGACATGTTCAGAA
ATTCATATCTTAACGGCAAAGTAGTTCCCACTACCTGAACATTATCAACGATTGCTATAC
GAATTCAACATAGCAAAAATCTTTACCTAATTTTGTTAATAAACAGTCGTTGAGGTGTAG
AGGACAGAAATATCTAATAGGACTATGAATGTGATGGGCCTGCTGTCGCCCTCGAATATA
AATATTTGATTTTATGATAAGTATGCTACAATGAGTTTGCGGACTTCAGAAATACTTCAA
TTCAGAAATTCGAAATTCTTTAGGTATTG
>PI_504231
CACCATCTAACCGATACCCTTATGTCCTGATTAATAATTAAAATAGAAAAACCCGAACGT
GGCAATAATGTCTTTCTTAAGCTTTTTTTTTAGGTTTGACTACCTCGCACACGGGAATAT
ATATGGGTGTCAAATGCTTCTGTAGATACCCCCGGTCCTTCAGCTGCGGACCATGTTCCT
ATGGTGTATAGTTCTCATGCGGCACGTCTGAGTCTCCCACTATTTCCTTAAAATACCGAC
GTGCTAAAAATCAACAGACCCCTTAAATTATGATCTATAAGGACCTTGGTGGGTGGGTAT
ATAATATACTACCCCAGTACAAAGAATTCGACTGGAATTTGAAGTATTTCTGCTAAGAGA
AAATAATGTAAAAACACCTTAGAGCGGCGAGGGACTGGACCTGAGGAGGAGAGAACTTGT
GATCAGTTAATAGACCTGTTTGGCTCGGAAAATAGACAATTCTTAGAGACATGTTCAGAA
ATTCATATCTTACCGGCAAAGTAGTTCCCACTACCTGAACATTATCAACGATTGCTATAC
GAATTCAACATAGCAAAAATCTTTACCTAATTTTGTTAATAAACAGTCGTTGAGGTGTAG
AGGACAGAAATATCTAATAGGACTATGAATGTGATGGGCCTGCTGTCGCCCTCGAATATA
AATATTTGATTTTATGATAAGTATGCTACAATGAGTTTGCGGACTTCAGAAATACTTCAA
TTCAGAAATTCGAAATTCTTTAGGTATTG
>PI_504238
CACCATCTAACCGATACCCTTATGTCCTGATTAATAATTAAAATAGAAAAACCCGAACGT
GGCAATAATGTCTTTCTTAAGCTTTTTTTTTAGGTTTGACTACCTCGCACACGGGAATAT
ATATGGGTGTCAAATGCTTCTGTAGATACCCCCGGTCCTTCAGCTGCGGACCATGTTCCT
ATGGTGTATAGTTCTCATGCGGCACGTCTGAGTCTCCCACTATTTCCTTAAAATACCGAC
GTGCTAAAAATCAACAGACCCCTTAAATTATGATCTATAAGGACCTTGGTGGGTGGGTAT
ATAATATACTACCCCAGTACAAAGAATTCGACTGGAATTTGAAGTATTTCTGCTAAGAGA
AAATAATGTAAAAACACCTTAGAGCGGCGAGGGACTGGACCTGAGGAGGAGAGAACTTGT
GATCAGTTAATAGACCTGTTTGGCTCGGAAAATAGACAATTCTTAGAGACATGTTCAGAA
ATTCATATCTTAACGGCAAAGTAGTTCCCACTACCTGAACATTATCAACGATTGCTATAC
GAATTCAACATAGCAAAAATCTTTACCTAATTTTGTTAATAAACAGTCGTTGAGGTGTAG
AGGACAGAAATATCTAATAGGACTATGAATGTGATGGGCCTGCTGTCGCCCTCGAATATA
AATATTTGATTTTATGATAAGTATGCTACAATGAGTTTGCGGACTTCAGAAATACTTCAA
TTCAGAAATTCGAAATTCTTTAGGTATTG
>PI_504240
CACCATCTAACCGATACCCTTATGTCCTGATTAATAATTAAAATAGAAAAACCCGAACGT
GGCAATAATGTCTTTCTTAAGCTTTTTTTTTAGGTTTGACTACCTCGCACACGGGAATAT
ATATGGGTGTCAAATGCTTCTGTAGATACCCCCGGTCCTTCAGCTGCGGACCATGTTCCT
ATGGTGTATAGTTCTCATGCGGCACGTCTGAGTCTCCCACTATTTCCTTAAAATACCGAC
GTGCTAAAAATCAACAGACCCCTTAAATTATGATCTATAAGGACCTTGGTGGGTGGGTAT
ATAATATACTACCCCAGTACAAAGAATTCGACTGGAATTTGAAGTATTTCTGCTAAGAGA
AAATAATGTAAAAACACCTTAGAGCGGCGAGGGACTGGACCTGAGGAGGAGAGAACTTGT
GATCAGTTAATAGACCTGTTTGGCTCGGAAAATAGACAATTCTTAGAGACATGTTCAGAA
ATTCATATCTTAACGGCAAAGTAGTTCCCACTACCTGAACATTATCAACGATTGCTATAC
GAATTCAACATAGCAAAAATCTTTACCTAATTTTGTTAATAAACAGTCGTTGAGGTGTAG
AGGACAGAAATATCTAATAGGACTATGAATGTGATGGGCCTGCTGTCGCCCTCGAATATA
AATATTTGATTTTATGATAAGTATGCTACAATGAGTTTGCGGACTTCAGAAATACTTCAA
TTCAGAAATTCGAAATTCTTTAGGTATTG
>PI_504245
CACCATCTAACCGATACCCTTATGTCCTGATTAATAATTAAAATAGAAAAACCCGAACGT
GGCAATAATGTCTTTCTTAAGCTTTTTTTTTAGGTTTGACTACCTCGCACACGGGAATAT
ATATGGGTGTCAAATGCTTCTGTAGATACCCCCGGTCCTTCAGCTGCGGACCATGTTCCT
ATGGTGTATAGTTCTCATGCGGCACGTCTGAGTCTCCCACTATTTCCTTAAAATACCGAC
GTGCTAAAAATCAACAGACCCCTTAAATTATGATCTATAAGGACCTTGGTGGGTGGGTAT
ATAATATACTACCCCAGTACAAAGAATTCGACTGGAATTTGAAGTATTTCTGCTAAGAGA
AAATAATGTAAAAACACCTTAGAGCGGCGAGGGACTGGACCTGAGGAGGAGAGAACTTGT
GATCAGTTAATAGACCTGTTTGGCTCGGAAAATAGACAATTCTTAGAGACATGTTCAGAA
ATTCATATCTTAACGGCAAAGTAGTTCCCACTACCTGAACATTATCAACGATTGCTATAC
GAATTCAACATAGCAAAAATCTTTACCTAATTTTGTTAATAAACAGTCGTTGAGGTGTAG
AGGACAGAAATATCTAATAGGACTATGAATGTGATGGGCCTGCTGTCGCCCTCGAATATA
AATATTTGATTTTATGATAAGTATGCTACAATGAGTTTGCGGACTTCAGAAATACTTCAA
TTCAGAAATTCGAAATTCTTTAGGTATTG
>PI_504249
CACCATCTAACCGATACCCTTATGTCCTGATTAATAATTAAAATAGAAAAACCCGAACGT
GGCAATAATGTCTTTCTTAAGCTTTTTTTTTAGGTTTGACTACCTCGCACACGGGAATAT
ATATGGGTGTCAAATGCTTCTGTAGATACCCCCGGTCCTTCAGCTGCGGACCATGTTCCT
ATGGTGTATAGTTCTCATGCGGCACGTCTGAGTCTCCCACTATTTCCTTAAAATACCGAC
GTGCTAAAAATCAACAGACCCCTTAAATTATGATCTATAAGGACCTTGGTGGGTGGGTAT
ATAATATACTACCCCAGTACAAAGAATTCGACTGGAATTTGAAGTATTTCTGCTAAGAGA
AAATAATGTAAAAACACCTTAGAGCGGCGAGGGACTGGACCTGAGGAGGAGAGAACTTGT
GATCAGTTAATAGACCTGTTTGGCGCGGAAAATAGACAATTCTTAGAGACATGTTCAGAA
ATTCATATCTTAACGGCAAAGTAGTTCCCACTACCTGAACATTATCAACGATTGCTATAC
GAATTCAACATAGCAAAAATCTTTACCTAATTTTGTTAATAAACAGTCGTTGAGGTGTAG
AGGACAGAAATATCTAATAGGACTATGAATGTGATGGGCCTGCTGTCGCCCTCGAATATA
AATATTTGATTTGATGATAAGTATGCTACAATGAGTTTGCGGACTTCAGAAATACTTCAA
TTCAGAAATTCGAAATTCTTTAGGTATTG
>PI_504256
CACCATCTAACCGATACCCTTATGTCCTGATTAATAATTAAAATAGAAAAACCCGAACGT
GGCAATAATGTCTTTCTTAAGCTTTTTTTTTAGGTTTGACTACCTCGCACACGGGAATAT
ATATGGGTGTCAAATGCTTCTGTAGATACCCCCGGTCCTTCAGCTGCGGACCATGTTCCT
ATGGTGTATAGTTCTCATGCGGCACGTCTGAGTCTCCCACTATTTCCTTAAAATACCGAC
GTGCTAAAAATCAACAGACCCCTTAAATTATGATCTATAAGGACCTTGGTGGGTGGGTAT
ATAATATACTACCCCAGTACAAAGAATTCGACTGGAATTTGAAGTATTTCTGCTAAGAGA
AAATAATGTAAAAACACCTTAGAGCGGCGAGGGACTGGACCTGAGGAGGAGAGAACTTGT
GATCAGTTAATAGACCTGTTTGGCTCGGAAAATAGACAATTCTTAGAGACATGTTCAGAA
ATTCATATCTTAACGGCAAAGTAGTTCCCACTACCTGAACATTATCAACGATTGCTATAC
GAATTCAACATAGCAAAAATCTTTACCTAATTTTGTTAATAAACAGTCGTTGAGGTGTAG
AGGACAGAAATATCTAATAGGACTATGAATGTGATGGGCCTGCTGTCGCCCTCGAATATA
AATATTTGATTTTATGATAAGTATGCTACAATGAGTTTGCGGACTTCAGAAATACTTCAA
TTCAGAAATTCGAAATTCTTTAGGTATTG
>PI_504255
CACCATCTAACCGATACCCTTATGTCCTGATTAATAATTAAAATAGAAAAACCCGAACGT
GGCAATAATGTCTTTCTTAAGCTTTTTTTTTAGGTTTGACTACCTCGCACACGGGAATAT
ATATGGGTGTCAAATGCTTCTGTAGATACCCCCGGTCCTTCAGCTGCGGACCATGTTCCT
ATGGTGTATAGTTCTCATGCGGCACGTCTGAGTCTCCCACTATTTCCTTAAAATACCGAC
GTGCTAAAAATCAACAGACCCCTTAAATTATGATCTATAAGGACCTTGGTGGGTGGGTAT
ATAATATACTACCCCAGTACAAAGAATTCGACTGGAATTTGAAGTATTTCTGCTAAGAGA
AAATAATGTAAAAACACCTTAGAGCGGCGAGGGACTGGACCTGAGGAGGAGAGAACTTGT
GATCAGTTAATAGACCTGTTTGGCTCGGAAAATAGACAATTCTTAGAGACATGTTCAGAA
ATTCATATCTTAACGGCAAAGTAGTTCCCACTACCTGAACATTATCAACGATTGCTATAC
GAATTCAACATAGCAAAAATCTTTACCTAATTTTGTTAATAAACAGTCGTTGAGGTGTAG
AGGACAGAAATATCTAATAGGACTATGAATGTGATGGGCCTGCTGTCGCCCTCGAATATA
AATATTTGATTTTATGATAAGTATGCTACAATGAGTTTGCGGACTTCAGAAATACTTCAA
TTCAGAAATTCGAAATTCTTTAGGTATTG
>BETA_1656
CACCATCTAACCGATACCCTTATGTCCTGATTAATAATTAAAATCGAAAAACCCGAACGT
GGCAATAATGTCTTTCTTAAGCTTTTTTTTTAGGTTTGACTACCTCGCACACGGGAATAT
ATATGGGTGTCAAATGCTTCTGTAGATACCCCCGGTCCTTCAGCTGCGGACCATGTTCCT
ATGGTGTATAGTTCTCATGCGGCACGTCTGAGTCTCCCACTATTTCCTTAAAATACCGAC
ATGATAAAAATTAAAAGACCCCTTAAATTATGATCTATAAGGACCTTTGTGGGTGGGTAT
ATAATATACTACCCCAGTACAAAGAATTCGACTGGAATTTGACGTATTTCTGCTAAGAGA
AAATAATGTAAAAACACCTTAGAGCGGCGAGGGACTGGACCTGAGGAGGAGAGAACTTGT
GCGCAGTTAATAGACCTGTTTGGCTCGGAAAATAGACAATTCTTAGAGACATGTTCAGAA
ATTCATAGCTTAAAGGCAAAGTAATTCCCACTACCTGAACATGATCAACGATTGCTATAC
GAATTCAACATAGCAAAAATCTTGACCTAATTTTGTTAATAAACAGTCGTTGAGGTGTAG
AGGACAGAAATATCTAATAGGACTATGAATGTGATGGGCCTGCTGTCGCCCTCGAATATA
AATATTTGATTTTATGATAAGTATGCTACAATGAGTTGGCGGACTTCAGAAATACGTCAA
TTCAGAAATTCGAAATTCTTTAGGTATTG
>PI_546528
CACCATCTAACCGATACCCTTATGTCCTGATTAATAATTAAAATCGAAAAACCCGAACGT
GGCAATAATGTCTTTCTTAAGCTTTTTTTTTAGGTTTGACTACCTCGCACACGGGAATAT
ATATGGGTGTCAAATGCTTCTGTAGATACCCCCGGTCCTTCAGCTGCGGACCATGTTCCT
ATGGTGTATAGTTCTCATGCGGCACGTCTGAGTCTCCCACTAGTTCCTTAAAATACCGAC
GTGATAAAAATCAAAAGCCCCCTTAAATTATGATCTATAAGGACCTTTGTGGGTGGGTAT
ATAATATACTACCCCAGTACAAAGAATTCGACTGGAATTTGCAGTCTTTCTGCTAAGAGA
AAATAATGTAAAAACACCTTAGAGCGGCGAGGGACTGGACCTGAGGAGGAGAGAACTTGT
GATCAGTTAATAGACCTGTTTGGCTCGGAAAATAGACAACTCTTAGAGACATGTTCAGAA
AGTCAGATCTTAAAGGCAAAGTAGTGCCCACTACCTGAACATTATCAACGATTGCTATAC
GAATTCAACATAGCAAAAATCTTTACCTAATTTTGTTAATAAACAGTCGTTGAGGTGTAG
AGGACAGAAATAGCTAATAGGACTATGAATGTGAGGGGCCTGCTGTCGCCCTCGAATATA
AATATTTGATTTTATGATGAGTATGCTACAATGAGTTGGCGGACTTCAGAAAGACTGCAA
TTCAGAAATTCGAAATTCTTTAGGTATTG
>BETA_322
CACCATCTAACCGATACCCTTATGTCCTGATTAATCATTAAAATCGAAAAACCCGAACGT
GGCAATAATGTCTTTCTTAAGCTTTTTTTTTAGGTTTGACTACCTCGCACACGGGAATAT
ATATGGGTGTCAAATGCTTCTGTAGATACCCCCGGTCCTTCAGCTGCGGACCATGTTCCT
ATGGTGTATAGTTCTCATGCGGCACGTCTGAGTCTCCCACTATTTCCTTAAAATACCGAC
GTGATAAAAATCAAAAGACCCCTTAAATTATGATCTATAAGGACCTTTGTGGGTGGGTAT
ATAATATACTACCCCAGTACAAAGAATTCGACTGGAATTTGAAGTATTTCTGCTAAGAGA
AAATAATGTAAAAACACCTTAGAGCGGCGAGGGACTGGACCTGAGGAGGAGAGAACTTGT
GATCCGTTAATAGACCTGTTTGGCTCGGAAAATAGACAATTCTTAGAGACATGTTCAGAA
ATTCATATCTTAAAGGCAAAGTAGTTCCCACTACCTGAACATTATCAACGATTGCTATAC
GAATTCAACATAGCAAAAATCTTTACCTAATTTTGTTAATAAACAGTCGTTGAGGTGTAG
AGGACAGAAATATCTAATAGGACTATGAATGTGATGGGCCTGCTGTCGCCCTCGAATATA
AATATTTGATTTTATGATAAGTATGCTACAATGAGTTGGCGGACTTCAGAAATACTTCAA
TTCAGAAATTCGAAATTCTTTAGGTATTG
>PI_504216
CACCATCTAACCGATACCCTTATGTCCTGATTAATCATTAAAATCGAAAAACCCGAACGT
GGCAATAATGTCTTTCTTAAGCTTTTTTTTTAGGTTTGACTACCTCGCACACGGGAATAT
ATATGGGTGTCAAATGCTTCTGTAGATACCCCCGGTCCTTCAGCTGCGGACCATGTTCCT
ATGGTGTATAGTTCTCATGCGGCACGTCTGAGTCTCCCACTATTTCCTTAAAATACCGAC
GTGATAAAAATCAAAAGACCCCTTAAATTATGATCTATAAGGACCTTTGTGGGTGGGTAT
ATAATATACTACCCCAGTACAAAGAATTCGACTGGAATTTGAAGTATTTCTGCTAAGAGA
AAATAATGTAAAAACACCTTAGAGCGGCGAGGGACTGGACCTGAGGAGGAGAGAACTTGT
GATCCGTTAATAGACCTGTTTGGCTCGGAAAATAGACAATTCTTAGAGACATGTTCAGAA
ATTCATATCTTAAAGGCAAAGTAGTTCCCACTACCTGAACATTATCAACGATTGCTATAC
GAATTCAACATAGCAAAAATCTTTACCTAATTTTGTTAATAAACAGTCGTTGAGGTGTAG
AGGACAGAAATATCTAATAGGACTATGAATGTGATGGGCCTGCTGTCGCCCTCGAATATA
AATATTTGATTTTATGATAAGTATGCTACAATGAGTTGGCGGACTTCAGAAATACTTCAA
TTCAGAAATTCGAAATTCTTTAGGTATTG
>PI_504210
CACCATCTAACCGATACCCTTATGTCCTGATTAATCATTAAAATCGAAAAACCCGAACGT
GGCAATAATGTCTTTCTTAAGCTTTTTTTTTAGGTTTGACTACCTCGCACACGGGAATAT
ATATGGGTGTCAAATGCTTCTGTAGATACCCCCGGTCCTTCAGCTGCGGACCATGTTCCT
ATGGTGTATAGTTCTCATGCGGCACGTCTGAGTCTCCCACTATTTCCTTAAAATACCGAC
GTGATAAAAATCAAAAGACCCCTTAAATTATGATCTATAAGGACCTTTGTGGGTGGGTAT
ATAATATACTACCCCAGTACAAAGAATTCGACTGGAATTTGAAGTATTTCTGCTAAGAGA
AAATAATGTAAAAACACCTTAGAGCGGCGAGGGACTGGACCTGAGGAGGAGAGAACTTGT
GATCCGTTAATAGACCTGTTTGGCTCGGAAAATAGACAATTCTTAGAGACATGTTCAGAA
ATTCATATCTTAAAGGCAAAGTAGTTCCCACTACCTGAACATTATCAACGATTGCTATAC
GAATTCAACATAGCAAAAATCTTTACCTAATTTTGTTAATAAACAGTCGTTGAGGTGTAG
AGGACAGAAATATCTAATAGGACTATGAATGTGATGGGCCTGCTGTCGCCCTCGAATATA
AATATTTGATTTTATGATAAGTATGCTACAATGAGTTGGCGGACTTCAGAAATACTTCAA
TTCAGAAATTCGAAATTCTTTAGGTATTG
>PI_604517
CACCATCTAACCGATACCCTTATGTCCTGATTAATAATTAAAATCGAAAAACCCGAACGT
GGCAATAATGTCTTTCTTAAGCTTTTTTTTTAGGTTTGACTACCTCGCACACGGGAATAT
ATATGGGTGTCAAATGCTTCTGTAGATACCCCCGGTCCTTCAGCTGCGGACCATGTTCCT
ATGGTGTATAGTTCTCATGCGGCACGTCTGAGTCTCCCACTATTTCCTTAAAATACCGAC
GTGATAAAAATCAAAAGACCCCTTAAATTATGATCTATAAGGACCTTTGTGGGTGGGTAT
ATAATATACTACCCCAGTACAAAGAATTCGACTGGAATTTGAAGTATTTCTGCTAAGAGA
AAATAATGTAAAAACACCTTAGAGCGGCGAGGGACTGGACCTGAGGAGGAGAGAACTTGT
GATCCGTTAATAGACCTGTTTGGCTCGGAAAATAGACAATTCTTAGAGACATGTTCAGAA
ATTCATATCTTAAAGGCAAAGTAGTTCCCACTACCTGAACATTATCAACGATTGCTATAC
GAATTCAACATAGCAAAAATCTTTACCTAATTTTGGTAATAAACAGTCGTTGAGGTGTAG
AGGACCGAAATATCTAATAGGACTATGACTGTGATGGGCCTGCTGTCGCCCTCGAATTTA
AATATTTGATTTTATGATAAGTATGCTACAATGAGTTGGCGGACTTCAGAAATACTTCAA
TTCAGAAATTCGAAATTCTTTAGGTATTG
>PI_604513
CACCATCTAACCGATACCCTTATGTCCTGATTAATAATTAAAATCGAAAAACCCGAACGT
GGCAATAATGTCTTTCTTAAGCTTTTTTTTTAGGTTTGACTACCTCGCACACGGGAATAT
ATATGGGTGTCAAATGCTTCTGTAGATACCCCCGGTCCTTCAGCTGCGGACCATGTTCCT
ATGGTGTATAGTTCTCATGCGGCACGTCTGAGTCTCCCACTATTTCCTTAAAATACCGAC
GTGATAAAAATCAAAAGACCCCTTAAATTATGATCTATAAGGACCTTTGTGGGTGGGTAT
ATAATATACTACCCCAGTACAAAGAATTCGACTGGAATTTGAAGTATTTCTGCTAAGAGA
AAATAATGTAAAAACACCTTAGAGCGGCGAGGGACTGGACCTGAGGAGGAGAGAACTTGT
GATCCGTTAATAGACCTGTTTGGCTCGGAAAATAGACAATTCTTAGAGACATGTTCAGAA
ATTCATATCTTAAAGGCAAAGTAGTTCCCACTACCTGAACATTATCAACGATTGCTATAC
GAATTCAACATAGCAAAAATCTTTACCTAATTTTGGTAATAAACAGTCGTTGAGGTGTAG
AGGACCGAAATATCTAATAGGACTATGACTGTGATGGGCCTGCTGTCGCCCTCGAATTTA
AATATTTGATTTTATGATAAGTATGCTACAATGAGTTGGCGGACTTCAGAAATACTTCAA
TTCAGAAATTCGAAATTCTTTAGGTATTG
>PI_604523
CACCATCTAACCGATACCCTTATGTCCTGATTAATAATTAAAATCGAAAAACCCGAACGT
GGCAATAATGTCTTTCTTAAGCTTTTTTTTTAGGTTTGACTACCTCGCACACGGGAATAT
ATATGGGTGTCAAATGCTTCTGTAGATACCCCCGGTCCTTCAGCTGCGGACCATGTTCCT
ATGGTGTATAGTTCTCATGCGGCACGTCTGAGTCTCCCACTATTTCCTTAAAATACCGAC
GTGATAAAAATCAAAAGACCCCTTAAATTATGATCTATAAGGACCTTTGTGGGTGGGTAT
ATAATATACTACCCCAGTACAAAGAATTCGACTGGAATTTGAAGTATTTCTGCTAAGAGA
AAATAATGTAAAAACACCTTAGAGCGGCGAGGGACTGGACCTGAGGAGGAGAGAACTTGT
GATCCGTTAATAGACCTGTTTGGCTCGGAAAATAGACAATTCTTAGAGACATGTTCAGAA
ATTCATATCTTAAAGGCAAAGTAGTTCCCACTACCTGAACATTATCAACGATTGCTATAC
GAATTCAACATAGCAAAAATCTTTACCTAATTTTGGTAATAAACAGTCGTTGAGGTGTAG
AGGACCGAAATATCTAATAGGACTATGACTGTGATGGGCCTGCTGTCGCCCTCGAATTTA
AATATTTGATTTTATGATAAGTATGCTACAATGAGTTGGCGGACTTCAGAAATACTTCAA
TTCAGAAATTCGAAATTCTTTAGGTATTG
>PI_546436
CACCATCTAACCGATACCCTTATGTCCTGATTAATAATTAAAATCGAAAAACCCGAACGT
GGCAATAATGTCTTTCTTAAGCTTTTTTTTTAGGTTTGACTACCTCGCACACGGGAATAT
ATATGGGTGTCAAATGCTTCTGTAGATACCCCCGGTCCTTCAGCTGCGGACCATGTTCCT
ATGGTGTATAGTTCTCATGCGGCACGTCTGAGTCTCCCACTATTTCCTTAAAATACCGAC
GTGATAAAAATCAAAAGACCCCTTAAATTATGATCTATAAGGACCTTTGTGGGTGGGTAT
ATAATATACTACCCCAGTACAAAGAATTCGACTGGAATTTGAAGTATTTCTGCTAAGAGA
AAATAATGTAAAAACACCTTAGAGCGGCGAGGGACTGGACCTGAGGAGGAGAGAACTTGT
GATCCGTTAATAGACCTGTTTGGCTCGGAAAATAGACAATTCTTAGAGACATGTTCAGAA
ATTCATATCTTAAAGGCAAAGTAGTTCCCACTACCTGAACATTATCAACGATTGCTATAC
GAATTCAACATAGCAAAAATCTTTACCTAATTTTGGTAATAAACAGTCGTTGAGGTGTAG
AGGACCGAAATATCTAATAGGACTATGACTGTGATGGGCCTGCTGTCGCCCTCGAATTTA
AATATTTGATTTTATGATAAGTATGCTACAATGAGTTGGCGGACTTCAGAAATACTTCAA
TTCAGAAATTCGAAATTCTTTAGGTATTG
>PI_546438
CACCATCTAACCGATACCCTTATGTCCTGATTAATAATTAAAATCGAAAAACCCGAACGT
GGCAATAATGTCTTTCTTAAGCTTTTTTTTTAGGTTTGACTACCTCGCACACGGGAATAT
ATATGGGTGTCAAATGCTTCTGTAGATACCCCCGGTCCTTCAGCTGCGGACCATGTTCCT
ATGGTGTATAGTTCTCATGCGGCACGTCTGAGTCTCCCACTATTTCCTTAAAATACCGAC
GTGATAAAAATCAAAAGACCCCTTAAATTATGATCTATAAGGACCTTTGTGGGTGGGTAT
ATAATATACTACCCCAGTACAAAGAATTCGACTGGAATTTGAAGTATTTCTGCTAAGAGA
AAATAATGTAAAAACACCTTAGAGCGGCGAGGGACTGGACCTGAGGAGGAGAGAACTTGT
GATCCGTTAATAGACCTGTTTGGCTCGGAAAATAGACAATTCTTAGAGACATGTTCAGAA
ATTCATATCTTAAAGGCAAAGTAGTTCCCACTACCTGAACATTATCAACGATTGCTATAC
GAATTCAACATAGCAAAAATCTTTACCTAATTTTGGTAATAAACAGTCGTTGAGGTGTAG
AGGACCGAAATATCTAATAGGACTATGACTGTGATGGGCCTGCTGTCGCCCTCGAATTTA
AATATTTGATTTTATGATAAGTATGCTACAATGAGTTGGCGGACTTCAGAAATACTTCAA
TTCAGAAATTCGAAATTCTTTAGGTATTG
>PI_546521
CACCATCTAACCGATACCCTTATGTCCTGATTAATAATTAAAATCGAAAAACCCGAACGT
GGCAATAATGTCTTTCTTAAGCTTTTTTTTTAGGTTTGACTACCTCGCACACGGGAATAT
ATATGGGTGTCAAATGCTTCTGTAGATACCCCCGGTCCTTCAGCTGCGGACCATGTTCCT
ATGGTGTATAGTTCTCATGCGGCACGTCTGAGTCTCCCACTATTTCCTTAAAATACCGAC
GTGATAAAAATCAAAAGACCCCTTAAATTATGATCTATAAGGACCTTTGTGGGTGGGTAT
ATAATATACTACCCCAGTACAAAGAATTCGACTGGAATTTGAAGTATTTCTGCTAAGAGA
AAATAATGTAAAAACACCTTAGAGCGGCGAGGGACTGGACCTGAGGAGGAGAGAACTTGT
GATCCGTTAATAGACCTGTTTGGCTCGGAAAATAGACAATTCTTAGAGACATGTTCAGAA
ATTCATATCTTAAAGGCAAAGTAGTTCCCACTACCTGAACATTATCAACGATTGCTATAC
GAATTCAACATAGCAAAAATCTTTACCTAATTTTGGTAATAAACAGTCGTTGAGGTGTAG
AGGACCGAAATATCTAATAGGACTATGACTGTGATGGGCCTGCTGTCGCCCTCGAATTTA
AATATTTGATTTTATGATAAGTATGCTACAATGAGTTGGCGGACTTCAGAAATACTTCAA
TTCAGAAATTCGAAATTCTTTAGGTATTG
>PI_604512
CACCATCTAACCGATACCCTTATGTCCTGATTAATAATTAAAATCGAAAAACCCGAACGT
GGCAATAATGTCTTTCTTAAGCTTTTTTTTTAGGTTTGACTACCTCGCACACGGGAATAT
ATATGGGTGTCAAATGCTTCTGTAGATACCCCCGGTCCTTCAGCTGCGGACCATGTTCCT
ATGGTGTATAGTTCTCATGCGGCACGTCTGAGTCTCCCACTATTTCCTTAAAATACCGAC
GTGATAAAAATCAAAAGACCCCTTAAATTATGATCTATAAGGACCTTTGTGGGTGGGTAT
ATAATATACTACCCCAGTACAAAGAATTCGACTGGAATTTGAAGTATTTCTGCTAAGAGA
AAATAATGTAAAAACACCTTAGAGCGGCGAGGGACTGGACCTGAGGAGGAGAGAACTTGT
GATCCGTTAATAGACCTGTTTGGCTCGGAAAATAGACAATTCTTAGAGACATGTTCAGAA
ATTCATATCTTAAAGGCAAAGTAGTTCCCACTACCTGAACATTATCAACGATTGCTATAC
GAATTCAACATAGCAAAAATCTTTACCTAATTTTGGTAATAAACAGTCGTTGAGGTGTAG
AGGACCGAAATATCTAATAGGACTATGACTGTGATGGGCCTGCTGTCGCCCTCGAATTTA
AATATTTGATTTTATGATAAGTATGCTACAATGAGTTGGCGGACTTCAGAAATACTTCAA
TTCAGAAATTCGAAATTCTTTAGGTATTG
>PI_604522
CACCATCTAACCGATACCCTTATGTCCTGATTAATAATTAAAATCGAAAAACCCGAACGT
GGCAATAATGTCTTTCTTAAGCTTTTTTTTTAGGTTTGACTACCTCGCACACGGGAATAT
ATATGGGTGTCAAATGCTTCTGTAGATACCCCCGGTCCTTCAGCTGCGGACCATGTTCCT
ATGGTGTATAGTTCTCATGCGGCACGTCTGAGTCTCCCACTATTTCCTTAAAATACCGAC
GTGATAAAAATCAAAAGACCCCTTAAATTATGATCTATAAGGACCTTTGTGGGTGGGTAT
ATAATATACTACCCCAGTACAAAGAATTCGACTGGAATTTGAAGTATTTCTGCTAAGAGA
AAATAATGTAAAAACACCTTAGAGCGGCGAGGGACTGGACCTGAGGAGGAGAGAACTTGT
GATCCGTTAATAGACCTGTTTGGCTCGGAAAATAGACAATTCTTAGAGACATGTTCAGAA
ATTCATATCTTAAAGGCAAAGTAGTTCCCACTACCTGAACATTATCAACGATTGCTATAC
GAATTCAACATAGCAAAAATCTTTACCTAATTTTGGTAATAAACAGTCGTTGAGGTGTAG
AGGACCGAAATATCTAATAGGACTATGACTGTGATGGGCCTGCTGTCGCCCTCGAATTTA
AATATTTGATTTTATGATAAGTATGCTACAATGAGTTGGCGGACTTCAGAAATACTTCAA
TTCAGAAATTCGAAATTCTTTAGGTATTG
>PI_546519
CACCATCTAACCGATACCCTTATGTCCTGATTAATAATTAAAATCGAAAAACCCGAACGT
GGCCATAATATCTTTCTTAAGCTTTTTTTTTAGGTTTGACTACCTCGCACACGGGAATAT
ATATGGGTGTCAAATGCTTCTGTAGATACCCCCGGTCCTTCAGCTGCGGACCATGTTCCT
ATGGTGTATAGTTCTCATGCGGCACGTCCGAGTCTCCCACTATTTCCTTACAATACCGAC
GTGCTGAAAATCAAAATACCCCTTAAATTATGATCTATAAGGACCTTTGGGGGTGGGTAT
ATAATATACTACCCCAGTACAAAGAATTCGACTGGAATTTGAAGTATTTCTGCTAAGAGA
AAATAATGTAAAAACACCTTAGAGCGGCGAGGGACTGGACCTGAGGAGGAGAGAACTTGT
GCTCAGTTAATAGACCGGTTTGGCTCGGAAAATAGACAATTCTTAGAGACATGTTCAGAA
ATTCATATCTTAAAGGCAAAGTAGTTCCCACTACCTGAACATGATCACCGATTGCTATAC
GAATTCAACATAGCAAAAATCTTTACCTAATTTTGTTAATAAACAGTCGTTGAGGTGTAG
AGGACCTCAATATCTAATAGGACTATGACTGTGATGGGCCTGCTGTCGCCCTCGAATATA
AATATTTGATTTTATGATAAGTATGCTACAATGAGTTGGCGGACTTCAGAAATACTTCAA
TTCAGAAATTCGAAATTCTTTAGGTATTG
>PI_546441
CACCATCTAACCGATACCCTTATGTCCTGATTAATAATTAAAATCGAAAAACCCGAACGT
GGCAATAATATCTTTCTTAAGCTTTTTTTTTAGGTTTGACTACCTCGCACACGGGAATAT
ATATGGGTGTCAAATGCTTCGGTAGATACCCCCGGTCCTTCAGCTGCGGACCATGTTCCT
ATGGTGTATAGTTCTCATGCGGCACGTCCGAGTCTCCCACTATTGCCTTAAAATACCGAC
GTGATAAAAATCAAAATACCCCTTAAATTATGATCTATAAGGACCTTTGTGGGTGGGTAT
ATAATATACTACCCCAGTACAAAGAATTCGACTGGAATTTGAAGTATTTCTGCTAAGAGA
AAATAATGTACAAACACCTTAGAGCGGCGAGGGACTGGACCTGAGGAGGAGAGAACTTGT
GATCAGTTAATAGACCTGTTTGGCTCGGAAAATAGACAATTCTTAGAGACATGTGCAGAA
ATTCATATCTTAAAGGCAAAGTAGGTCCCACTACCTGAACATTATCAACGATTGCTATAC
GAATTCAACATAGCAAAAATCTTTACCTAATTTTGTTAATAAACAGTCGTTGAGGTGTAG
AGGACAGAAATATCTAATAGGACTATGAATGTGATGGGCCTGCTGTCGCCCTCGAAGATA
AATATTTGATTTTATGATAAGTATTCTACAATGAGTTGGCGGACTGCAGAAATACTTCAA
TTCAGAAATTCGAAATTCTTTAGGTATTG
>PI_546518
CACCATCTAACCGATACCCTTATGTCCTGATTAATAATTAAAATCGAAAAACCCGAACGT
GGCAATAATATCTTTCTTAAGCTTTTTTTTTAGGTTTGACTACCTCGCACACGGGAATAT
ATATGGGTGTCAAATGCTTCGGTAGATACCCCCGGTCCTTCAGCTGCGGACCATGTTCCT
ATGGTGTATAGTTCTCATGCGGCACGTCCGAGTCTCCCACTATTGCCTTAAAATACCGAC
GTGATAAAAATCAAAATACCCCTTAAATTATGATCTATAAGGACCTTTGTGGGTGGGTAT
ATAATATACTACCCCAGTACAAAGAATTCGACTGGAATTTGAAGTATTTCTGCTAAGAGA
AAATAATGTACAAACACCTTAGAGCGGCGAGGGACTGGACCTGAGGAGGAGAGAACTTGT
GATCAGTTAATAGACCTGTTTGGCTCGGAAAATAGACAATTCTTAGAGACATGTGCAGAA
ATTCATATCTTAAAGGCAAAGTAGGTCCCACTACCTGAACATTATCAACGATTGCTATAC
GAATTCAACATAGCAAAAATCTTTACCTAATTTTGTTAATAAACAGTCGTTGAGGTGTAG
AGGACAGAAATATCTAATAGGACTATGAATGTGATGGGCCTGCTGTCGCCCTCGAAGATA
AATATTTGATTTTATGATAAGTATTCTACAATGAGTTGGCGGACTGCAGAAATACTTCAA
TTCAGAAATTCGAAATTCTTTAGGTATTG
>PI_546520
CACCATCTAACCGATACCCTTATGTCCTGATTAATAATTAAAATCGAAAAACCCGAACGT
GGCAATAATATCTTTCTTAAGCTTTTTTTTTAGGTTTGACTACCTCGCACACGGGAATAT
ATATGGGTGTCAAATGCTTCGGTAGATACCCCCGGTCCTTCAGCTGCGGACCATGTTCCT
ATGGTGTATAGTTCTCATGCGGCACGTCCGAGTCTCCCACTATTGCCTTAAAATACCGAC
GTGATAAAAATCAAAATACCCCTTAAATTATGATCTATAAGGACCTTTGTGGGTGGGTAT
ATAATATACTACCCCAGTACAAAGAATTCGACTGGAATTTGAAGTATTTCTGCTAAGAGA
AAATAATGTACAAACACCTTAGAGCGGCGAGGGACTGGACCTGAGGAGGAGAGAACTTGT
GATCAGTTAATAGACCTGTTTGGCTCGGAAAATAGACAATTCTTAGAGACATGTGCAGAA
ATTCATATCTTAAAGGCAAAGTAGGTCCCACTACCTGAACATTATCAACGATTGCTATAC
GAATTCAACATAGCAAAAATCTTTACCTAATTTTGTTAATAAACAGTCGTTGAGGTGTAG
AGGACAGAAATATCTAATAGGACTATGAATGTGATGGGCCTGCTGTCGCCCTCGAAGATA
AATATTTGATTTTATGATAAGTATTCTACAATGAGTTGGCGGACTGCAGAAATACTTCAA
TTCAGAAATTCGAAATTCTTTAGGTATTG
>PI_546523
CACCATCTAACCGATACCCTTATGTCCTGATTAATAATTAAAATCGAAAAACCCGAACGT
GGCAATAATATCTTTCTTAAGCTTTTTTTTTAGGTTTGACTACCTCGCACACGGGAATAT
ATATGGGTGTCAAATGCTTCGGTAGATACCCCCGGTCCTTCAGCTGCGGACCATGTTCCT
ATGGTGTATAGTTCTCATGCGGCACGTCCGAGTCTCCCACTATTGCCTTAAAATACCGAC
GTGATAAAAATCAAAATACCCCTTAAATTATGATCTATAAGGACCTTTGTGGGTGGGTAT
ATAATATACTACCCCAGTACAAAGAATTCGACTGGAATTTGAAGTATTTCTGCTAAGAGA
AAATAATGTACAAACACCTTAGAGCGGCGAGGGACTGGACCTGAGGAGGAGAGAACTTGT
GATCAGTTAATAGACCTGTTTGGCTCGGAAAATAGACAATTCTTAGAGACATGTGCAGAA
ATTCATATCTTAAAGGCAAAGTAGGTCCCACTACCTGAACATTATCAACGATTGCTATAC
GAATTCAACATAGCAAAAATCTTTACCTAATTTTGTTAATAAACAGTCGTTGAGGTGTAG
AGGACAGAAATATCTAATAGGACTATGAATGTGATGGGCCTGCTGTCGCCCTCGAAGATA
AATATTTGATTTTATGATAAGTATTCTACAATGAGTTGGCGGACTGCAGAAATACTTCAA
TTCAGAAATTCGAAATTCTTTAGGTATTG
>PI_604508
CACCATCTAACCGATACCCTTATGTCCTGATTAATAATTAAAATCGAAAAACCCGAACGT
GGCAATAATATCTTTCTTAAGCTTTTTTTTTAGGTTTGACTACCTCGCACACGGGAATAT
ATATGGGTGTCAAATGCTTCGGTAGATACCCCCGGTCCTTCAGCTGCGGACCATGTTCCT
ATGGTGTATAGTTCTCATGCGGCACGTCCGAGTCTCCCACTATTGCCTTAAAATACCGAC
GTGATAAAAATCAAAATACCCCTTAAATTATGATCTATAAGGACCTTTGTGGGTGGGTAT
ATAATATACTACCCCAGTACAAAGAATTCGACTGGAATTTGAAGTATTTCTGCTAAGAGA
AAATAATGTACAAACACCTTAGAGCGGCGAGGGACTGGACCTGAGGAGGAGAGAACTTGT
GATCAGTTAATAGACCTGTTTGGCTCGGAAAATAGACAATTCTTAGAGACATGTGCAGAA
ATTCATATCTTAAAGGCAAAGTAGGTCCCACTACCTGAACATTATCAACGATTGCTATAC
GAATTCAACATAGCAAAAATCTTTACCTAATTTTGTTAATAAACAGTCGTTGAGGTGTAG
AGGACAGAAATATCTAATAGGACTATGAATGTGATGGGCCTGCTGTCGCCCTCGAAGATA
AATATTTGATTTTATGATAAGTATTCTACAATGAGTTGGCGGACTGCAGAAATACTTCAA
TTCAGAAATTCGAAATTCTTTAGGTATTG
>PI_604516
CACCATCTAACCGATACCCTTATGTCCTGATTAATAATTAAAATCGAAAAACCCGAACGT
GGCAATAATATCTTTCTTAAGCTTTTTTTTTAGGTTTGACTACCTCGCACACGGGAATAT
ATATGGGTGTCAAATGCTTCGGTAGATACCCCCGGTCCTTCAGCTGCGGACCATGTTCCT
ATGGTGTATAGTTCTCATGCGGCACGTCCGAGTCTCCCACTATTGCCTTAAAATACCGAC
GTGATAAAAATCAAAATACCCCTTAAATTATGATCTATAAGGACCTTTGTGGGTGGGTAT
ATAATATACTACCCCAGTACAAAGAATTCGACTGGAATTTGAAGTATTTCTGCTAAGAGA
AAATAATGTACAAACACCTTAGAGCGGCGAGGGACTGGACCTGAGGAGGAGAGAACTTGT
GATCAGTTAATAGACCTGTTTGGCTCGGAAAATAGACAATTCTTAGAGACATGTGCAGAA
ATTCATATCTTAAAGGCAAAGTAGGTCCCACTACCTGAACATTATCAACGATTGCTATAC
GAATTCAACATAGCAAAAATCTTTACCTAATTTTGTTAATAAACAGTCGTTGAGGTGTAG
AGGACAGAAATATCTAATAGGACTATGAATGTGATGGGCCTGCTGTCGCCCTCGAAGATA
AATATTTGATTTTATGATAAGTATTCTACAATGAGTTGGCGGACTGCAGAAATACTTCAA
TTCAGAAATTCGAAATTCTTTAGGTATTG
>BETA_1017
CACCATCTAACCGATACCCTTATGTCCTGATTAATAATTAAAATCGAAAAACCCGAACGT
GGCAATAATATCTTTCTTAAGCTTTTTTTTTAGGTTTGACTACCTCGCACACGGGAATAT
ATATGGGTGTCAAATGCTTCGGTAGATACCCCCGGTCCTTCAGCTGCGGACCATGTTCCT
ATGGTGTATAGTTCTCATGCGGCACGTCCGAGTCTCCCACTATTGCCTTAAAATACCGAC
GTGATAAAAATCAAAATACCCCTTAAATTATGATCTATAAGGACCTTTGTGGGTGGGTAT
ATAATATACTACCCCAGTACAAAGAATTCGACTGGAATTTGAAGTATTTCTGCTAAGAGA
AAATAATGTACAAACACCTTAGAGCGGCGAGGGACTGGACCTGAGGAGGAGAGAACTTGT
GATCAGTTAATAGACCTGTTTGGCTCGGAAAATAGACAATTCTTAGAGACATGTGCAGAA
ATTCATATCTTAAAGGCAAAGTAGGTCCCACTACCTGAACATTATCAACGATTGCTATAC
GAATTCAACATAGCAAAAATCTTTACCTAATTTTGTTAATAAACAGTCGTTGAGGTGTAG
AGGACAGAAATATCTAATAGGACTATGAATGTGATGGGCCTGCTGTCGCCCTCGAAGATA
AATATTTGATTTTATGATAAGTATTCTACAATGAGTTGGCGGACTGCAGAAATACTTCAA
TTCAGAAATTCGAAATTCTTTAGGTATTG
>PI_546437
CACCATCTAACCGATACCCTTATGTCCTGATTAATAATTAAAATCGAAAAACCCGAACGT
GGCAATAATATCTTTCTTAAGCTTTTTTTTTAGGTTTGACTACCTCGCACACGGGAATAT
ATATGGGTGTCAAATGCTTCGGTAGATACCCCCGGTCCTTCAGCTGCGGACCATGTTCCT
ATGGTGTATAGTTCTCATGCGGCACGTCCGAGTCTCCCACTATTGCCTTAAAATACCGAC
GTGATAAAAATCAAAATACCCCTTAAATTATGATCTATAAGGACCTTTGTGGGTGGGTAT
ATAATATACTACCCCAGTACAAAGAATTCGACTGGAATTTGAAGTATTTCTGCTAAGAGA
AAATAATGTACAAACACCTTAGAGCGGCGAGGGACTGGACCTGAGGAGGAGAGAACTTGT
GATCAGTTAATAGACCTGTTTGGCTCGGAAAATAGACAATTCTTAGAGACACGTGCAGAA
ATTCATATCTTAAAGGCAAAGTAGGTCCCACTACCTGAACATTATCAACGATTGCTATAC
GAATTCAACATAGCAAAAATCTTTACCTAATTTTGTTAATAAACAGTCGTTGAGGTGTAG
AGGACAGAAATATCTAATAGGACTATGAATGTGATGGGCCTGCTGTCGCCCTCGAAGATA
AATATTTGATTTTATGATAAGTATTCTACAATGAGTTGGCGGACTGCAGAAATACTTCAA
TTCAGAAATTCGAAATTCTTTAGGTATTG
>PI_546439
CACCATCTAACCGATACCCTTATGTCCTGATTAATAATTAAAATCGAAAAACCCGAACGT
GGCAATAATATCTTTCTTAAGCTTTTTTTTTAGGTTTGACTACCTCGCACACGGGAATAT
ATATGGGTGTCAAATGCTTCGGTAGATACCCCCGGTCCTTCAGCTGCGGACCATGTTCCT
ATGGTGTATAGTTCTCATGCGGCACGTCCGAGTCTCCCACTATTGCCTTAAAATACCGAC
GTGATAAAAATCAAAATACCCCTTAAATTATGATCTATAAGGACCTTTGTGGGTGGGTAT
ATAATATACTACCCCAGTACAAAGAATTCGACTGGAATTTGAAGTATTTCTGCTAAGAGA
AAATAATGTACAAACACCTTAGAGCGGCGAGGGACTGGACCTGAGGAGGAGAGAACTTGT
GATCAGTTAATAGACCTGTTTGGCTCGGAAAATAGACAATTCTTAGAGACATGTGCAGAA
ATTCATATCTTAAAGGCAAAGTAGGTCCCACTACCTGAACATTATCAACGATTGCTATAC
GAATTCAACATAGCAAAAATCTTTACCTAATTTTGTTAATAAACAGTCGTTGAGGTGTAG
AGGACAGAAATATCTAATAGGACTATGAATGTGATGGGCCTGCTGTCGCCCTCGAAGATA
AATATTTGATTTTATGATAAGTATTCTACAATGAGTTGGCGGACTGCAGAAATACTTCAA
TTCAGAAATTCGAAATTCTTTAGGTATTG
>PI_546443
CACCATCTAACCGATACCCTTATGTCCTGATTAATAATTAAAATCGAAAAACCCGAACGT
GGCAATAATATCTTTCTTAAGCTTTTTTTTTAGGTTTGACTACCTCGCACACGGGAATAT
ATATGGGTGTCAAATGCTTCTGTAGATACCCCCGGTCCTTCAGCTGCGGACCATGTTCCT
ATGGTGTATAGTTCTCATGCGGCACGTCCGAGTCTCCCACTATTTCCTTAAAATACCGAC
GTGATAAAAATCAAAATACCCCTTAAATTATGATCTATAAGGACCTTTGTGGGTGGGTAT
ATAATATACTACCCCAGTACAAAGAATTCGACTGGAATTTGAAGTATTTCTGCTAAGAGA
AAATAATGTACAAACACCTTAGAGCGGCGAGGGACTGGACCTGAGGAGGAGAGAACTTGT
GATCAGTTAATAGTCCTGTTTGGCTCGGAAAATAGACAATTCTTAGAGACATGTTCAGAA
ATTCATATCTTAAAGGCAAAGTAGTTCCCACTACCTGAACATTATCAACGATTGCTATAC
GAATTTAACATAGCAAAAATCTTTACCTAATTTTGTGAATAAACAGTCGTTGAGGTGTAG
AGGACAGAAATATCTAATAGGACTATGAATGTGATGGGCCTGCTGTCGCCCTCGAATATA
AATATTTGATTTTATGATAAGTATTCTACAATGAGTTGGCGGACTTCAGAAATACTTCAA
TTCAGAAATTCGAAATTCTTTAGGTATTG
>PI_546508
CACCATCTAACCGATACCCTTATGTCCTGATTAATAATTAAAATCGAAAAACCCGAACGT
GGCAATAATATCTTTCTTAAGCTTTTTTTTTAGGTTTGACTACCTCGCACACGGGAATAT
ATATGGGTGTCAAATGCTTCGGTAGATACCCCCGGTCCTTCAGCTGCGGACCATGTTCCT
ATGGTGTATAGTTCTCATGCGGCACGTCCGAGTCTCCCACTATTGCCTTAAAATACCGAC
GTGATAAAAATCAAAATACCCCTTAAATTATGATCTATAAGGACCTTTGTGGGTGGGTAT
ATAATATACTACCCCAGTACAAAGAATTCGACTGGAATTTGAAGTATTTCTGCTAAGAGA
AAATAATGTACAAACACCTTAGAGCGGCGAGGGACTGGACCTGAGGAGGAGAGAACTTGT
GATCAGTTAATAGACCTGTTTGGCTCGGAAAATAGACAATTCTTAGAGACATGTGCAGAA
ATTCATATCTTAAAGGCAAAGTAGGTCCCACTACCTGAACATTATCAACGATTGCTATAC
GAATTCAACATAGCAAAAATCTTTACCTAATTTTGTTAATAAACAGTCGTTGAGGTGTAG
AGGACAGAAATATCTAATAGGACTATGAATGTGATGGGCCTGCTGTCGCCCTCGAAGATA
AATATTTGATTTTATGATAAGTATTCTACAATGAGTTGGCGGACTGCAGAAATACTTCAA
TTCAGAAATTCGAAATTCTTTAGGTATTG
>BETA_1429
CACCATCTAACCGATACCCTTATGTCCTGATTAATAATTAAAATAGAAAAACCCGAACGT
GGCAATAATGTCTTTCTTAAGCTTTTTTTTTAGGTTTGACTACCTCGCACACGGGAATAT
ATATGGGTGTCAAATGCTTCTGTAGATACCCCCGGTCCTTCAGCTGCGGACCATGTTCCT
ATGGTGTATAGTTCTCATGCGGCACGTCTGAGTCTCCCACTATTTCCTTAAAATACCGAC
GTGCTAAAAATCAACAGACCCCTTAAATTATGATCTATAAGGACCTTGGTGGGTGGGTAT
ATAATATACTACCCCAGTACAAAGAATTCGACTGGAATTTGAAGTATTTCTGCTAAGAGA
AAATAATGTAAAAACACCTTAGAGCGGCGAGGGACTGGACCTGAGGAGGAGAGAACTTGT
GATCAGTTAATCGACCTGTTTGGCTCGGAAAATAGACAATTCTTAGAGACATGTTCAGAA
ATTCATATCTTAACGGCAAAGTAGTTCCCACTACCTGAACATTATCAACGATTGCTATAC
GAATTCAACATAGCAAAAATCTTTACCTAATTTTGTTAATAAACAGTCGTTGAGGTGTAG
AGGACAGAAATATCTAATAGGACTATGAATGTGATGGGCCTGCTGTCGCCCTCGAATATA
AATATTTGATTTTATGATAAGTATGCTACAATGAGTTTGCGGACTTCAGAAATACTTCAA
TTCAGAAATTCGAAATTCTTTAGGTATTG
>PI_604515
CACCATCTAACCGATACCCTTATGTCCTGATTAATAATTAAAATAGAAAAACCCGAACGT
GGCAATAATGTCTTTCTTAAGCTTTTTTTTTAGGTTTGACTACCTCGCACACGGGAATAT
ATATGGGTGTCAAATGCTTCTGTAGATACCCCCGGTCCTTCAGCTGCGGACCATGTTCCT
ATGGTGTATAGTTCTCATGCGGCACGTCTGAGTCTCCCACTATTTCCTTAAAATACCGAC
GTGCTAAAAATCAACAGACCCCTTAAATTATGATCTATAAGGACCTTGGTGGGTGGGTAT
ATAATATACTACCCCAGTACAAAGAATTCGACTGGAATTTGAAGTATTTCTGCTAAGAGA
AAATAATGTAAAAACACCTTAGAGCGGCGAGGGACTGGACCTGAGGAGGAGAGAACTTGT
GATCAGTTAATAGACCTGTTTGGCTCGGAAAATAGACAATTCTTAGAGACATGTTCAGAA
ATTCATATCTTAACGGCAAAGTAGTTCCCACTACCTGAACATTATCAACGATTGCTATAC
GAATTCAACATAGCAAAAATCTTTACCTAATTTTGTTAATAAACAGTCGTTGAGGTGTAG
AGGACAGAAATATCTAATAGGACTATGAATGTGATGGGCCTGCTGTCGCCCTCGAATATA
AATATTTGATTTTATGATAAGTATGCTACAATGAGTTTGCGGACTTCAGAAATACTTCAA
TTCAGAAATTCGAAATTCTTTAGGTATTG
>PI_604518
CACCATCTAACCGATACCCTTATGTCCTGATTAATAATTAAAATCGAAAAACCCGAACGT
GGCAATAATGTCTTTCTTAAGCTTTTTTTTTAGGTTTGACTACCTCGCACACGGGAATAT
ATATGGGTGTCAAATGCTTCTGTAGATACCCCCGGTCCTTCAGCTGCGGACCATGTTCCT
ATGGTGTATAGTTCTCATGCGGCACGTCTGAGTCTCCCACTATTTCCTTAAAATACCGAC
ATGATAAAAATTAAAAGACCCCTTAAATTATGATCTATAAGGACCTTTGTGGGTGGGTAT
ATAATATACTACCCCAGTACAAAGAATTCGACTGGAATTTGACGTATTTCTGCTAAGAGA
AAATAATGTAAAAACACCTTAGAGCGGCGAGGGACTGGACCTGAGGAGGAGAGAACTTGT
GCGCAGTTAATAGACCTGTTTGGCTCGGAAAATAGACAATTCTTAGAGACATGTTCAGAA
ATTCATAGCTTAAAGGCAAAGTAATTCCCACTACCTGAACATGATCAACGATTGCTATAC
GAATTCAACATAGCAAAAATCTTGACCTAATTTTGTTAATAAACAGTCGTTGAGGTGTAG
AGGACAGAAATATCTAATAGGACTATGAATGTGATGGGCCTGCTGTCGCCCTCGAATATA
AATATTTGATTTTATGATAAGTATGCTACAATGAGTTGGCGGACTTCAGAAATACGTCAA
TTCAGAAATTCGAAATTCTTTAGGTATTG
>PI_546431
CACCATCTAACCGATACCCTTATGTCCTGATTAATCATTAAAATCGAAAAACCCGAACGT
GGCAATAATGTCTTTCTTAAGCTTTTTTTTTAGGTTTGACTACCTCGCACACGGGAATAT
ATATGGGTGTCAAATGCTTCTGTAGATACCCCCGGTCCTTCAGCTGCGGACCATGTTCCT
ATGGTGTATAGTTCTCATGCGGCACGTCTGAGTCTCCCACTATTTCCTTAAAATACCGAC
GTGATAAAAATCAAAAGACCCCTTAAATTATGATCTATAAGGACCTTTGTGGGTGGGTAT
ATAATATACTACCCCAGTACAAAGAATTCGACTGGAATTTGAAGTATTTCTGCTAAGAGA
AAATAATGTAAAAACACCTTAGAGCGGCGAGGGACTGGACCTGAGGAGGAGAGAACTTGT
GATCCGTTAATAGACCTGTTTGGCTCGGAAAATAGACAATTCTTAGAGACATGTTCAGAA
ATTCATATCTTAAAGGCAAAGTAGTTCCCACTACCTGAACATTATCAACGATTGCTATAC
GAATTCAACATAGCAAAAATCTTTACCTAATTTTGTTAATAAACAGTCGTTGAGGTGTAG
AGGACAGAAATATCTAATAGGACTATGAATGTGATGGGCCTGCTGTCGCCCTCGAATATA
AATATTTGATTTTATGATAAGTATGCTACAATGAGTTGGCGGACTTCAGAAATACTTCAA
TTCAGAAATTCGAAATTCTTTAGGTATTG
>PI_546522
CACCATCTAACCGATACCCTTATGTCCTGATTAATCATTAAAATCGAAAAACCCGAACGT
GGCAATAATGTCTTTCTTAAGCTTTTTTTTTAGGTTTGACTACCTCGCACACGGGAATAT
ATATGGGTGTCAAATGCTTCTGTAGATACCCCCGGTCCTTCAGCTGCGGACCATGTTCCT
ATGGTGTATAGTTCTCATGCGGCACGTCTGAGTCTCCCACTATTTCCTTAAAATACCGAC
GTGATAAAAATCAAAAGACCCCTTAAATTATGATCTATAAGGACCTTTGTGGGTGGGTAT
ATAATATACTACCCCAGTACAAAGAATTCGACTGGAATTTGAAGTATTTCTGCTAAGAGA
AAATAATGTAAAAACACCTTAGAGCGGCGAGGGACTGGACCTGAGGAGGAGAGAACTTGT
GATCCGTTAATAGACCTGTTTGGCTCGGAAAATAGACAATTCTTAGAGACATGTTCAGAA
ATTCATATCTTAAAGGCAAAGTAGTTCCCACTACCTGAACATTATCAACGATTGCTATAC
GAATTCAACATAGCAAAAATCTTTACCTAATTTTGTTAATAAACAGTCGTTGAGGTGTAG
AGGACAGAAATATCTAATAGGACTATGAATGTGATGGGCCTGCTGTCGCCCTCGAATATA
AATATTTGATTTTATGATAAGTATGCTACAATGAGTTGGCGGACTTCAGAAATACTTCAA
TTCAGAAATTCGAAATTCTTTAGGTATTG
>PI_546398
CACAATCTGACCGATACCCTTATGTCCTGATTAATCATTAAAATCGAAAAACCCTAACGT
GGCAATAATATCGTTCTTAAGCTTTTTTTCTAGGTTTGACTACCTCGCACACGGGAATAT
ATATAGGTGTCAAATGCTTCTGTTGATACCCCCGGTCCTTCAGCTGCGGACCATGTTCCT
ATGGTGTATAGTTCTCATGCGGCACGTCCGAGTCTGACACTATTTCCTTAAAATACCGAC
GTGATAACAATCAAAAGACCCCTTAAATTATGATCTATAAGTACCTTTGTGGGTGGGTAT
ATAATACACTACCCCAGTACAAAGAATTCGACTTGAATGTGAAGTATTTCTGCTAAGAGA
AAGTAAGGTAAAAACACCTTAGAGCGGCGAGAGACTGGACCTGAAGAGGAGAGAACTTGT
GATCCGTTAATCGACCGTTAGGGCTCGGAAAACAGACAATTCTTAGCGACGTGTTCAGAA
ATTTATAGCTTAAAGGCCAAGTAGTTCCCACTACCTGAGCATTATCAACGATTGCTATAC
GAATTCAACATAGCAAAAATAATTACCTAATGTAGTTCATCGGCAGTCGTTGAGGTGTAG
AGGACATCAATATCTAATAGGACTATGAATGTGGTGGGCCTGCTGTCGCCCTGGAATATA
AATATTTGATTTTATGATAAGTATTCTACAATGAGTTGGCGGACTTCAGAAATACTTCAA
TTCAGAAATTCGAAATTCTTTAGGTATTG
>PI_562581_2
CACCATCTAACCGATACCCTTATGTCCTGATTAATAATTAAAATCGAAAAACCCGAACGT
GGCAATAATATCTTTCTTAAGCTTTTTTTTTAGGTTTGACTACCTCGCACACGGGAATAT
ATATGGGTGTCAAATGCTTCGGTAGATACCCCCGGTCCTTCAGCTGCGGACCATGTTCCT
ATGGTGTATAGTTCTCATGCGGCACGTCCGAGTCTCCCACTATTGCCTTAAAATACCGAC
GTGATAAAAATCAAAATACCCCTTAAATTATGATCTATAAGGACCTTTGTGGGTGGGTAT
ATAATATACTACCCCAGTACAAAGAATTCGACTGGAATTTGAAGTATTTCTGCTAAGAGA
AAATAATGTACAAACACCTTAGAGCGGCGAGGGACTGGACCTGAGGAGGAGAGAACTTGT
GATCAGTTAATAGACCTGTTTGGCTCGGAAAATAGACAATTCTTAGAGACATGTGCAGAA
ATTCATATCTTAAAGGCAAAGTAGGTCCCACTACCTGAACATTATCAACGATTGCTATAC
GAATTCAACATAGCAAAAATCTTTACCTAATTTTGTTAATAAACAGTCGTTGAGGTGTAG
AGGACAGAAATATCTAATAGGACTATGAATGTGATGGGCCTGCTGTCGCCCTCGAAGATA
AATATTTGATTTTATGATAAGTATTCTACAATGAGTTGGCGGACTGCAGAAATACTTCAA
TTCAGAAATTCGAAATTCTTTAGGTATTG
>PI_562581_1
CACCATCTAACCGATACCCTTATGTCCTGATTAATAATTAAAATCGAAAAACCCGAACGT
GGCAATAATATCTTTCTTAAGCTTTTTTTTTAGGTTTGACTACCTCGCACACGGGAATAT
ATATGGGTGTCAAATGCTTCGGTAGATACCCCCGGTCCTTCAGCTGCGGACCATGTTCCT
ATGGTGTATAGTTCTCATGCGGCACGTCCGAGTCTCCCACTATTGCCTTAAAATACCGAC
GTGATAAAAATCAAAATACCCCTTAAATTATGATCTATAAGGACCTTTGTGGGTGGGTAT
ATAATATACTACCCCAGTACAAAGAATTCGACTGGAATTTGAAGTATTTCTGCTAAGAGA
AAATAATGTACAAACACCTTAGAGCGGCGAGGGACTGGACCTGAGGAGGAGAGAACTTGT
GATCAGTTAATAGACCTGTTTGGCTCGGAAAATAGACAATTCTTAGAGACATGTGCAGAA
ATTCATATCTTAAAGGCAAAGTAGGTCCCACTACCTGAACATTATCAACGATTGCTATAC
GAATTCAACATAGCAAAAATCTTTACCTAATTTTGTTAATAAACAGTCGTTGAGGTGTAG
AGGACAGAAATATCTAATAGGACTATGAATGTGATGGGCCTGCTGTCGCCCTCGAAGATA
AATATTTGATTTTATGATAAGTATTCTACAATGAGTTGGCGGACTGCAGAAATACTTCAA
TTCAGAAATTCGAAATTCTTTAGGTATTG
>PI_562581
CACAATCTGACCGATACCCTTATGTCCTGATTAATAATTAAAATAGAAAAACCCTAACGT
GGCAATAATATCGTTCTTAAGCTTTTTTTCTAGGTTTGACTACCTCGCACACGGGAATAT
ATATAGGTGTCAAATGCTTCTGTAGATACCCCCGGTCCTTCAGCTGCGGACCATGTTCCT
ATGGTGTATAGTTCTCATGCGGCACGTCCGAGTCTGACACTATTTCCTTTAAATACCGAC
GTGATAACAATCAAAAGACCCCTTAAATTATGATCTATAAGGACCTTTGTGGGTGGGTAT
ATAATATACTACCCCAGTACAAAGAATTCGACTTGAATGTGAAGTATTTCTGCTAAGAGA
AAATAAGGTAAAAACACCTTAGAGCGGCGAGGGACTGGACCTGAAGAGGAGAGAACTTGT
GATCCGTTAATCGACCGTTATGGCTCGGAAAATAGACAATTCTTAGCGACGTGTTCAGAA
ATTCATATCTTAAAGGCAAAGTCGTTCCCACTACCTGAGCATTATCAACGATTGCTATAC
GAATTCAACATAGCAAAAATATTTACCTAATGTAGTTCATCGGCAGTCGTTGAGGTGTAG
AGGACCTCAATATCTAATAGGACTATGAATGTGAGGGGCCTGCTGTCGCCCTCGAATATA
AATATTTGATTTTATGATAAGTATTCTACAATGAGTTGGCGGACTTCAGAAATACTTCAA
TTCAGAAATTCGAAATTCTTTAGGTATTG
>PI_562602
CACCATCTAACCGATACCCTTATGTCCTGATTAATAATTAAAATCGAAAAACCCGAACGT
GGCAATAATGTCTTTCTTAAGCTTTTTTTTTAGGTTTGACTACCTCGCACACGGGAATAT
ATATGGGTGTCAAATGCTTCTGTAGATACCCCCGGTCCTTCAGCTGCGGACCATGTTCCT
ATGGTGTATAGTTCTCATGCGGCACGTCTGAGTCTCCCACTATTTCCTTAAAATACCGAC
GTGATAAAAATCAAAAGACCCCTTAAATTATGATCTATAAGGACCTTTGTGGGTGGGTAT
ATAATATACTACCCCAGTACAAAGAATTCGACTGGAATTTGAAGTATTTCTGCTAAGAGA
AAATAATGTAAAAACACCTTAGAGCGGCGAGGGACTGGACCTGAGGAGGAGAGAACTTGT
GATCCGTTAATAGACCTGTTTGGCTCGGAAAATAGACAATTCTTAGAGACATGTTCAGAA
ATTCATATCTTAAAGGCAAAGTAGTTCCCACTACCTGAACATTATCAACGATTGCTATAC
GAATTCAACATAGCAAAAATCTTTACCTAATTTTGGTAATAAACAGTCGTTGAGGTGTAG
AGGACCGAAATATCTAATAGGACTATGACTGTGATGGGCCTGCTGTCGCCCTCGAATATA
AATATTTGATTTTATGATAAGTATGCTACAATGAGTTGGCGGACTTCAGAAATACTTCAA
TTCAGAAATTCGAAATTCTTTAGGTATTG
>BETA_591
CACCATCTAACCGATACCCTTATGTCCTGATTAATAATTAAAATCGAAAAACCCGAACGT
GGCAATAATATCTTTCTTAAGCTTTTTTTTTAGGTTTGACTACCTCGCACACGGGAATAT
ATATGGGTGTCAAATGCTTCGGTAGATACCCCCGGTCCTTCAGCTGCGGACCATGTTCCT
ATGGTGTATAGTTCTCATGCGGCACGTCCGAGTCTCCCACTATTGCCTTAAAATACCGAC
GTGATAAAAATCAAAATACCCCTTAAATTATGATCTATAAGGACCTTTGTGGGTGGGTAT
ATAATATACTACCCCAGTACAAAGAATTCGACTGGAATTTGAAGTATTTCTGCTAAGAGA
AAATAATGTACAAACACCTTAGAGCGGCGAGGGACTGGACCTGAGGAGGAGAGAACTTGT
GATCAGTTAATAGACCTGTTTGGCTCGGAAAATAGACAATTCTTAGAGACATGTGCAGAA
ATTCATATCTTAAAGGCAAAGTAGGTCCCACTACCTGAACATTATCAACGATTGCTATAC
GAATTCAACATAGCAAAAATCTTTACCTAATTTTGTTAATAAACAGTCGTTGAGGTGTAG
AGGACAGAAATATCTAATAGGACTATGAATGTGATGGGCCTGCTGTCGCCCTCGAAGATA
AATATTTGATTTTATGATAAGTATTCTACAATGAGTTGGCGGACTGCAGAAATACTTCAA
TTCAGAAATTCGAAATTCTTTAGGTATTG
>PI_562590
CACCATCTAACCGATACCCTTATGTCCTGATTAATAATTAAAATCGAAAAACCCGAACGT
GGCAATAATATCTTTCTTAAGCTTTTTTTTTAGGTTTGACTACCTCGCACACGGGAATAT
ATATGGGTGTCAAATGCTTCGGTAGATACCCCCGGTCCTTCAGCTGCGGACCATGTTCCT
ATGGTGTATAGTTCTCATGCGGCACGTCCGAGTCACCCACTATTGCCTTAAAATACCGAC
GTGATAAAAATCAAAATACCCCTTAAATTATGATCTATAAGGACCTTTGTGGGTGGGTAT
ATAATATACTACCCCAGTACAAAGAATTCGACTGGAATTTGAAGTATTTCTGCTAAGAGA
AAATAATGTACAAACACCTTAGAGCGGCGAGGGACTGGACCTGAGGAGGAGAGAACTTGT
GATCAGTTAATAGACCTGTTTGGCTCGGAAAATAGACAATTCTTAGAGACATGTGCAGAA
ATTCATATCTTAAAGGCAAAGTAGGTCCCACTACCTGAACATTATCAACGATTGCTATAC
GAATTCAACATAGCAAAAATCTTTACCTAATTTTGTTAATAAACAGTCGTTGAGGTGTAG
AGGACAGAAATATCTAATAGGACTATGAATGTGATGGGCCTGCTGTCGCCCTCGAAGATA
AATATTTGATTTTATGATAAGTATTCTACAATGAGTTGGCGGACTGCAGAAATACTTCAA
TTCAGAAATTCGAAATTCTTTAGGTATTG
>PI_562600
CACCATCTAACCGAGACCCTTATGTCCTGATTAATAATTAAAATCGAAAAACCCGAACGT
GGCAATAATATCTTTCTTAAGCTTTTTTTTTAGGTTTGACTACCTCGCACACGGGAATAT
ATATGGGTGTCAAATGCTTCTGTAGATACCCCCGGTCCTTCAGCTGCGGACCATGTTCCT
ATGGTGTATAGTTCTCATGCGGCACGTCCGAGTCTCCCACTATTTCCTTAAAATACCGAC
GTGATAAAAATCAAAATACCCCTTAAATTATGATCTATAAGGACCTTTGTGGGTGGGTAT
ATAATATACTACCCCAGTACAAAGAATTCGACTGGAATTTGAAGTATTTCTGCTAAGAGA
AAATAATGTACAAACACCTTAGAGCGGCGAGGGACTGGACCTGAGGAGGAGAGAACTTGT
GATCAGTTAATAGACCTGTTTGGCTCGGAAAATAGACAATTCTTAGAGACATGTTCAGAA
ATTCATATCTTAAAGGCAAAGTAGTTCCCACTACCTGAACATTATCAACGATTGCTATAC
GAATTCAACATAGCAAAAATCTTTACCTAATTTTGTTAATAAACAGTCGTTGAGGTGTAG
AGGACAGAAATATCTAATAGGACTATGAATGTGATGGGCCTGCTGTCGCCCTCGAATATA
AAGATTTGATTCTATGATAAGTATTCTACAAGGAGTTGGCGGACTTCAGAAATACTTCAA
TTCAGAAATTCGAAATTCTTTAGGTATTG
>PI_562579
CACCATCTAACCGATACCCTTATGTCCTGATTAATAATTAAAATCGAAAAACCCGAACGT
GGCAATAATATCTTTCTTAAGCTTTTTTTTTAGGTTTGACTACCTCGCACACGGGAATAT
ATATGGGTGTCAAATGCTTCGGTAGATACCCCCGGTCCTTCAGCTGCGGACCATGTTCCT
ATGGTGTATAGTTCTCATGCGGCACGTCCGAGTCTCCCACTATTGCCTTAAAATACCGAC
GTGATAAAAATCAAAATACCCCTTAAATTATGATCTATAAGGACCTTTGTGGGTGGGTAT
ATAATATACTACCCCAGTACAAAGAATTCGACTGGAATTTGAAGTATTTCTGCTAAGAGA
AAATAATGTACAAACACCTTAGAGCGGCGAGGGACTGGACCTGAGGAGGAGAGAACTTGT
GATCAGTTAATAGACCTGTTTGGCTCGGAAAATAGACAATTCTTAGAGACATGTGCAGAA
ATTCATATCTTAAAGGCAAAGTAGGTCCCACTACCTGAACATTATCAACGATTGCTATAC
GAATTCAACATAGCAAAAATCTTTACCTAATTTTGTTAATAAACAGTCGTTGAGGTGTAG
AGGACAGAAATATCTAATAGGACTATGAATGTGATGGGCCTGCTGTCGCCCTCGAAGATA
AATATTTGATTTTATGATAAGTATTCTACAATGAGTTGGCGGACTGCAGAAATACTTCAA
TTCAGAAATTCGAAATTCTTTAGGTATTG
>PI_562591
CACCATCTAACCGAGACCCTTATGTCCTGATTAATAATTAAAATCGAAAAACCCGAACGT
GGCAATAATATCTTTCTTAAGCTTTTTTTTTAGGTTTGACTACCTCGCACACGGGAATAT
ATATGGGTGTCAAATGCTTCTGTAGATACCCCCGGTCCTTCAGCTGCGGACCATGTTCCT
ATGGTGTATAGTTCTCATGCGGCACGTCCGAGTCTCCCACTATTTCCTTAAAATACCGAC
GTGATAAAAATCAAAATACCCCTTAAATTATGATCTATAAGGACCTTTGTGGGTGGGTAT
ATCATATACTACCCCAGTACAAAGAATTCGACTGGAATTTGAAGTATTTCTGCTAAGAGA
AAATAATGTACAAACACCTTAGAGCGGCGAGGGACTGGACCTGAGGAGGAGAGAACTTGT
GATCAGTTAATAGACCTGTTTGGCTCGGAAAATAGACAATTCTTAGAGACATGTTCAGAA
ATTCATATCTTAAAGGCAAAGTAGTTCCCACTACCTGAACATTATCAACGATTGCTATAC
GAATTCAACATAGCAAAAATCTTTACCTAATTTTGTTAATAAACAGTCGTTGAGGTGTAG
AGGACAGAAATATCTAATAGGACTATGAATGTGATGGGCCTGCTGTCGCCCTCGAATATA
AATATTTGATTCTATGATAAGTATTCTACAAGGAGTTGGCGGACTTCAGAAATACTTCAA
TTCAGAAATTCGAAATTCTTTAGGTATTG
>PI_562599
CACCATCTAACCGAGACCCTTATGTCCTGATTAATAATTAAAATCGAAAAACCCGAACGT
GGCAATAATATCTTTCTTAAGCTTTTTTTTTAGGTTTGACTACCTCGCACACGGGAATAT
ATATGGGTGTCAAATGCTTCTGTAGATACCCCCGGTCCTTCAGCTGCGGACCATGTTCCT
ATGGTGTATAGTTCTCATGCGGCACGTCCGAGTCTCCCACTATTTCCTTAAAATACCGAC
GTGATAAAAATCAAAATACCCCTTAAATTATGATCTATAAGGACCTTTGTGGGTGGGTAT
ATAATATACTACCCCAGTACAAAGAATTCGACTGGAATTTGAAGTATTTCTGCTAAGAGA
AAATAATGTACAAACACCTTAGAGCGGCGAGGGACTGGACCTGAGGAGGAGAGAACTTGT
GATCAGTTAATAGACCTGTTTGGCTCGGAAAATAGACAATTCTTAGAGACATGTTCAGAA
ATTCATATCTTAAAGGCAAAGTAGTTCCCACTACCTGAACATTATCAACGATTGCTATAC
GAATTCAACATAGCAAAAATCTTTACCTAATTTTGTTAATAAACAGTCGTTGAGGTGTAG
AGGACAGAAATATCTAATAGGACTATGAATGTGATGGGCCTGCTGTCGCCCTCGAATATA
AATATTTGATTCTATGATAAGTATTCTACAAGGAGTTGGCGGACTTCAGAAATACTTCAA
TTCAGAAATTCGAAATTCTTTAGGTATTG
>PI_604545
CACCATCTAACCGATACCCTTATGTCCTGATTAATAATTAAAATCGAAAAACCCGAACGT
GGCAATAATATCTTTCTTAAGCTTTTTTTTTAGGTTTGACTACCTCGCACACGGGAATAT
ATATGGGTGTCAAATGCTTCGGTAGATACCCCCGGTCCTTCAGCTGCGGACCATGTTCCT
ATGGTGTATAGTTCTCATGCGGCACGTCCGAGTCTCCCACTATTTCCTTAAAATACCGAA
GTGATAAAAATCAAAATACCCCTTAAATGATGATCTATAAGGACCTTTGTGGGTGGGTAT
ATAATATACTACCCCAGTACAAAGAATTCGACTGGAATTTGAAGTATTTCTGCTAAGAGA
AAATAATGTACAAACACCTTAGAGCGGCGAGGGACTGGACCTGAGGAGGAGAGAACTTGT
GATCAGTTAATAGACCTGTTTGGCTCGGCAAATAGACAATTCTTAGAGACATGTTCAGAA
ATTCATATCTTAAAGGCAAAGTAGTTCCCACTACCTGAACATTATCAACGATTGCTATAC
GAATTCAACATAGCAAAAATCTTTACCTAATTTTGTTAATAAACAGTCGTTGAGGTGTAG
AGGACCGAAATATCTAATAGGACTATGAATGTGATGGGCCTGCTGTCGCCCTCGAATATA
AATATTTGATTTTATGATAAGTATTCTACAATGAGTTGGCGGACTTCAGAAATACTTCAA
TTCAGAAATTCGAAATTCTTTAGGTATTG
>PI_562582
CACCATCTAACCGATACCCTTATGTCCTGATTAATAATTAAAATCGAAACACCCGAACGT
GGCAAGAATATCTTTCTTAAGCTTTTTTTTTATGTTTGACTACCTCGCACACGGGAATAT
ATATGGGTGTCAAATGCTTCTGTAGATACCCCCGGTCCTTCAGCTGCGGACCATGTTCCT
ATGGTGTATAGTTCTCATGCGGCACGTCCGAGTCTCCCACTATTGCCTTAAAATACCGAC
GTGATACAAATCAAAATACCCATTAATTTAGGATCTATAAGGACCTTTGTGGGTGGGTAG
ATAATATACTACCCCATTACAAAGAATTCGACTGGAATTTGAAGTATTTCTGCTAAGAGA
AAATAATGTAAAAACACCTTAGAGCGGCGAGGGACTGGACCTGAGGAGGAGAGAACTTGT
GATCAGTTAATAGACCTGTTTGGCTCGGAAAATAGACAATGCTTAGAGACATGTTCAGAA
ATTCATATCTTAAAGGCAAAGTAGTTCCCACTACCTGAACATTATCAACGATTGCTATAC
GAATTCAACATAGCAAAAATCTTTACCTAATTTTGGGAATAAACAGTCGTTGAGGTGTAG
AGGACAGAAATATCTAATAGGACTATGAATGTGATGGGCCTGCTGTCGCCCTCGAATATA
AATATTTGAGTTTATGATAAGTATTCGACAATGAGTGGGCGGACTTCAGAAATACTTCAA
TTCAGAAATTCGAAATTCTTTAGGTATTG
>PI_562597
CACCATCTAACCGATACCCTTATGTCCTGATTAATAATTAAAATCGAAACACCCGAACGT
GGCAAGAATATCTTTCTTAAGCTTTTTTTTTATGTTTGACTACCTCGCACACGGGAATAT
ATATGGGTGTCAAATGCTTCTGTAGATACCCCCGGTCCTTCAGCTGCGGACCATGTTCCT
ATGGTGTATAGTTCTCATGCGGCACGTCCGAGTCTCCCACTATTGCCTTAAAATACCGAC
GTGATACAAATCAAAATACCCATTAATTTAGGATCTATAAGGACCTTTGTGGGTGGGTAG
ATAATATACTACCCCATTACAAAGAATTCGACTGGAATTTGAAGTATTTCTGCTAAGAGA
AAATAATGTAAAAACACCTTAGAGCGGCGAGGGACTGGACCTGAGGAGGAGAGAACTTGT
GATCAGTTAATAGACCTGTTTGGCTCGGAAAATAGACAATGCTTAGAGACATGTTCAGAA
ATTCATATCTTAAAGGCAAAGTAGTTCCCACTACCTGAACATTATCAACGATTGCTATAC
GAATTCAACATAGCAAAAATCTTTACCTAATTTTGGGAATAAACAGTCGTTGAGGTGTAG
AGGACAGAAATATCTAATAGGACTATGAATGTGATGGGCCTGCTGTCGCCCTCGAATATA
AATATTTGAGTTTATGATAAGTATTCGACAATGAGTGGGCGGACTTCAGAAATACTTCAA
TTCAGAAATTCGAAATTCTTTAGGTATTG
>BETA_2177
CACCATCTAACCGATACCCTTATGTCCTGATTAATAATTAAAATAGAAAAACCCGAACGT
GGCAATAATGTCTTTCTTAAGCTTTTTTTTTAGGTTTGACTACCTCGCACACGGGAATAT
ATATGGGTGTCAAATGCTTCTGTAGATACCCCCGGTCCTTCAGCTGCGGACCATGTTCCT
ATGGTGTATAGTTCTCATGCGGCACGTCTGAGTCTCCCACTATTTCCTTAAAATACCGAC
GTGCTAAAAATCAACAGACCCCTTAAATTATGATCTATAAGGACCTTGGTGGGTGGGTAT
ATAATATACTACCCCAGTACAAAGAATTCGACTGGAATTTGAAGTATTTCTGCTAAGAGA
AAATAATGTAAAAACACCTTAGAGCGGCGAGGGACTGGACCTGAGGAGGAGAGAACTTGT
GAGCAGTTAATAGACCTGTTTGGCTCGGAAAATAGACAATTCTTAGAGACATGTTCAGAA
ATTCATATCTTAACGGCAAAGTAGTTCCCACTACCTGAACATTATCAACGATTGCTATAC
GAATTCAACATAGCAAAAATCTTTACCTAATTTTGTTAATAAACAGTCGTTGAGGTGTAG
AGGACAGAAATATCTAATAGGACTATGAATGTGATGGGCCTGCTGTCGCCCTCGAATATA
AATATTTGATTTTATGATAAGTATGCTACACTGAGTTTGCGGACTTCAGAAATACTTCAA
TTCAGAAATTCGAAATTCTTTAGGTATTG
>PI_540687
CACCATCTAACCGATACCCTTATGTCCTGATTAATAATTAAAATCGAAAAACCCGAACGT
GGCAATAATGTCTTTCTTAAGCTTTTTTTTTAGGTTTGACTACCTCGCACACGGGAATAT
ATATGGGTGTCAAATGCTTCTGTAGATACCCCCGGTCCTTCAGCTGCGGACCATGTTCCT
ATGGTGTATAGTTCTCATGCGGCACGTCTGAGTCTCCCACTATTTCCTTAAAATACCGAC
GTGATAAAAATCAAAAGACCCCTTAAATTATGATCTATAAGGACCTTTGTGGGTGGGTAT
ATAATATACTACCCCAGTACAAAGAATTCGACTGGAATTTGAAGTATTTCTGCTAAGAGA
AAATAATGTAAAAACACCTTAGAGCGGCGAGGGACTGGACCTGAGGAGGAGAGAACTTGT
GATCCGTTAATAGACCTGTTTGGCTCGGAAAATAGACAATTCTTAGAGACATGTTCAGAA
ATTCATATCTTAAAGGCAAAGTAGTTCCCACTACCTGAACATTATCAACGATTGCTATAC
GAATTCAACATAGCAAAAATCTTTACCTAATTTTGGTAATAAACAGTCGTTGAGGTGTAG
AGGACCGAAATATCTAATAGGACTATGACTGTGATGGGCCTGCTGTCGCCCTCGAATTTA
AATATTTGATTTTATGATAAGTATGCTACAATGAGTTGGCGGACTTCAGAAATACTTCAA
TTCAGAAATTCGAAATTCTTTAGGTATTG
>PI_540688
CACCATCTAACCGATACCCTTATGTCCTGATTAATAATTAAAATCGAAAAACCCGAACGT
GGCAATAATGTCTTTCTTAAGCTTTTTTTTTAGGTTTGACTACCTCGCACACGGGAATAT
ATATGGGTGTCAAATGCTTCTGTAGATACCCCCGGTCCTTCAGCTGCGGACCATGTTCCT
ATGGTGTATAGTTCTCATGCGGCACGTCTGAGTCTCCCACTATTTCCTTAAAATACCGAC
GTGATAAAAATCAAAAGACCCCTTAAATTATGATCTATAAGGACCTTTGTGGGTGGGTAT
ATAATATACTACCCCAGTACAAAGAATTCGACTGGAATTTGAAGTATTTCTGCTAAGAGA
AAATAATGTAAAAACACCTTAGAGCGGCGAGGGACTGGACCTGAGGAGGAGAGAACTTGT
GATCCGTTAATAGACCTGTTTGGCTCGGAAAATAGACAATTCTTAGAGACATGTTCAGAA
ATTCATATCTTAAAGGCAAAGTAGTTCCCACTACCTGAACATTATCAACGATTGCTATAC
GAATTCAACATAGCAAAAATCTTTACCTAATTTTGGTAATAAACAGTCGTTGAGGTGTAG
AGGACCGAAATATCTAATAGGACTATGACTGTGATGGGCCTGCTGTCGCCCTCGAATTTA
AATATTTGATTTTATGATAAGTATGCTACAATGAGTTGGCGGACTTCAGAAATACTTCAA
TTCAGAAATTCGAAATTCTTTAGGTATTG
>PI_604547
CACCATCTAACCGATACCCTTATGTCCTGATTAATAATTAAAATAGAAAAACCCGAACGT
GGCAATAATGTCTTTCTTAAGCTTTTTTTTTAGGTTTGACTACCTCGCACACGGGAATAT
ATATGGGTGTCAAATGCTTCTGTAGATACCCCCGGTCCTTCAGCTGCGGACCATGTTCCT
ATGGTGTATAGTTCTCATGCGGCACGTCTGAGTCTCCCACTATTTCCTTAAAATACCGAC
GTGCTAAAAATCAACAGACCCCTTAAATTATGATCTATAAGGACCTTGGTGGGTGGGTAT
ATAATATACTACCCCAGTACAAAGAATTCGACTGGAATTTGAAGTATTTCTGCTAAGAGA
AAATAATGTAAAAACACCTTAGAGCGGCGAGGGACTGGACCTGAGGAGGAGAGAACTTGT
GATCAGTTAATAGACCTGTTTGGCTCGGAAAATAGACAATTCTTAGAGACATGTTCAGAA
ATTCATATCTTAACGGCAAAGTAGTTCCCACTACCTGAACATTATCAACGATTGCTATAC
GAATTCAACATAGCAAAAATCTTTACCTAATTTTGTTAATAAACAGTCGTTGAGGTGTAG
AGGACAGAAATATCTAATAGGACTATGAATGTGATGGGCCTGCTGTCGCCCTCGAATATA
AATATTTGATTTTATGATAAGTATGCTACAATGAGTTTGCGGACTTCAGAAATACTTCAA
TTCAGAAATTCGAAATTCTTTAGGTATTG
>PI_604535
CACCATCTAACCGATACCCTTATGTCCTGATTAATAATTAAAATCGAAAAACCCGAACGT
GGCAATAATATCTTTCTTAAGCTTTTTTTTTAGGTTTGACTACCTCGCACACGGGAATAT
ATATGGGTGTCAAATGCTTCGGTAGATACCCCCGGTCCTTCAGCTGCGGACCATGTTCCT
ATGGTGTATAGTTCTCATGCGGCACGTCCGAGTCTCCCACTATTGCCTTAAAATACCGAC
GTGATACAAATCAAAATACCCCTTAAATTATGATCTATAAGGACCTTTGTGGGTGGGTAT
ATAATATACTACCCCAGTACAAAGAATTCGACTGGAATTTGAAGTATTTCTGCTAAGAGA
AAATAATGTACAAACACCTTAGAGCGGCGAGGGACTGGACCTGAGGAGGAGAGAACTTGT
GATCAGTTAATAGACCTGTTTGGCTCGGAAAATAGACAATTCTTAGAGACATGTGCAGAA
ATTCATATCTTAAAGGCAAAGTAGGTCCCACTACCTGAACATTATCAACGATTGCTATAC
GAATTCAACATAGCAAAAATCTTTACCTAATTTTGTTAATAAACAGTCGTTGAGGTGTAG
AGGACAGAAATATCTAATAGGACTATGAATGTGATGGGCCTGCTGTCGCCCTCGAAGATA
AATATTTGATTTTATGATAAGTATTCTACAATGAGTTGGCGGACTGCAGAAATACTTCAA
TTCAGAAATTCGAAATTCTTTAGGTATTG
>BETA_6
CACCATCTAACCGATACCCTTATGTCCTGATTAATAATTAAAATCGAAAAACCCGAACGT
GGCAATAATGTCTTTCTTAAGCTTTTTTTTTAGGTTTGACTACCTCGCACACGGGAATAT
ATATGGGTGTCAAATGCTTCTGTAGATACCCCCGGTCCTTCAGCTGCGGACCATGTTCCT
ATGGTGTATAGTTCTCATGCGGCACGTCTGAGTCTCCCACTATTTCCTTAAAATACCGAC
GTGATAAAAATCAAAAGACCCCTTAAATTATGATCTATAAGGACCTTTGTGGGTGGGTAT
ATAATATACTACCCCAGTACAAAGAATTCGACTGGAATTTGAAGTATTTCTGCTAAGAGA
AAATAATGTAAAAACACCTTAGAGCGGCGAGGGACTGGACCTGAGGAGGAGAGAACTTGT
GATCCGTTAATAGACCTGTTTGGCTCGGAAAATAGACAATTCTTAGAGACATGTTCAGAA
ATTCATATCTTAAAGGCAAAGTAGTTCCCACTACCTGAACATTATCAACGATTGCTATAC
GAATTCAACATAGCAAAAATCTTTACCTAATTTTGGTAATAAACAGTCGTTGAGGTGTAG
AGGACCGAAATATCTAATAGGACTATGACTGTGATGGGCCTGCTGTCGCCCTCGAATATA
AATATTTGATTTTATGATAAGTATGCTACAATGAGTTGGCGGACTTCAGAAATACTTCAA
TTCAGAAATTCGAAATTCTTTAGGTATTG
>PI_518388
CACAATCTGACCGATACCCTTATGTCCTGATTAATAATTAAAATCGAAAAACCCTAACGT
GGCAATAATATCGTTCTTAAGCTTTTTTTCTAGGTTTGACTACCTCGCACACGGGAATAT
ATATAGGTGTCAAATGCTTCTGTAGATACCCCCGGTCCTTCAGCTGCGGACCATGTTCCT
ATGGTGTATAGTTCTCATGCGGCACGTCCGAGTCTGACACTATTTCCTTTAAATACCGAC
GTGATAACAATCAAAAGACCCCTTAAATTATGATCTATAAGGACCTTTGTGGGTGGGTAT
ATAATATACTACCCCAGTACAAAGAATTCGACTTGAATGTGAAGTATTTCTGCTAAGAGA
AAATAAGGTAAAAACACCTTAGAGCGGCGAGGGACTGGACCTGAAGAGGAGAGAACTTGT
GATCCGTTAATCGACCGTTATGGCTCGGAAAATAGACAATTCTTAGCGACGTGTTCAGAA
ATTCATATCTTAAAGGCAAAGTAGTTCCCACTACCTGAGCATTATCAACGATTGCTATAC
GAATTCAACATAGCAAAAATATTTACCTAATGTAGTTCATCGGCAGTCGTTGAGGTGTAG
AGGACATCAATATCTAATAGGACTATGAATGTGATGGGCCTGCTGTCGCCCTCGAATATA
AATATTTGATTTTATGATAAGTATTCTACAATGAGTTGGCGGACTTCAGAAATACTTCAA
TTCAGAAATTCGAAATTCTTTAGGTATTG
>PI_518412
CACCATCTAACCGATACCCTTATGTCCTGATTAATAATTAAAATCGAAAAACCCGAACGT
GGCAATAATGTCTTTCTTAAGCTTTTTTTTTAGGTTTGACTACCTCGCACACGGGAATAT
ATATGGGTGTCAAATGCTTCTGTAGATACCCCCGGTCCTTCAGCTGCGGACCATGTTCCT
ATGGTGTATAGTTCTCATGCGGCACGTCTGAGTCTCCCACTATTTCCTTAAAATACCGAC
GTGATAAAAATCAAAAGACCCCTTAAATTATGATCTATAAGGACCTTTGTGGGTGGGTAT
ATAATATACTACCCCAGTACAAAGAATTCGACTGGAATTTGAAGTATTTCTGCTAAGAGA
AAATAATGTAAAAACACCTTAGAGCGGCGAGGGACTGGACCTGAGGAGGAGAGAACTTGT
GATCCGTTAATAGACCTGTTTGGCTCGGAAAATAGACAATTCTTAGAGACATGTTCAGAA
ATTCATATCTTAAAGGCAAAGTAGTTCCCACTACCTGAACATTATCAACGATTGCTATAC
GAATTCAACATAGCAAAAATCTTTACCTAATTTTGGTAATAAACAGTCGTTGAGGTGTAG
AGGACCGAAATATCTAATAGGACTATGACTGTGATGGGCCTGCTGTCGCCCTCGAATTTA
AATATTTGATTTTATGATAAGTATGCTACAATGAGTTGGCGGACTTCAGAAATACTTCAA
TTCAGAAATTCGAAATTCTTTAGGTATTG
>PI_518418
CACCATCTAACCGATACCCTTATGTCCTGATTAATAATTAAAATCGAAAAACCCGAACGT
GGCAATAATGTCTTTCTTAAGCTTTTTTTTTAGGTTTGACTACCTCGCACACGGGAATAT
ATATGGGTGTCAAATGCTTCTGTAGATACCCCCGGTCCTTCAGCTGCGGACCATGTTCCT
ATGGTGTATAGTTCTCATGCGGCACGTCTGAGTCTCCCACTATTTCCTTAAAATACCGAC
GTGATAAAAATCAAAAGACCCCTTAAATTATGATCTATAAGGACCTTTGTGGGTGGGTAT
ATAATATACTACCCCAGTACAAAGAATTCGACTGGAATTTGAAGTATTTCTGCTAAGAGA
AAATAATGTAAAAACACCTTAGAGCGGCGAGGGACTGGACCTGAGGAGGAGAGAACTTGT
GATCCGTTAATAGACCTGTTTGGCTCGGAAAATAGACAATTCTTAGAGACATGTTCAGAA
ATTCATATCTTAAAGGCAAAGTAGTTCCCACTACCTGAACATTATCAACGATTGCTATAC
GAATTCAACATAGCAAAAATCTTTACCTAATTTTGGTAATAAACAGTCGTTGAGGTGTAG
AGGACCGAAATATCTAATAGGACTATGACTGTGATGGGCCTGCTGTCGCCCTCGAATTTA
AATATTTGATTTTATGATAAGTATGCTACAATGAGTTGGCGGACTTCAGAAATACTTCAA
TTCAGAAATTCGAAATTCTTTAGGTATTG
>PI_518411_1
CACCATCTAACCGATACCCTTATGTCCTGATTAATAATTAAAATCGAAAAACCCGAACGT
GGCCATAATATCTTTCTTAAGCTTTTTTTTTAGGTTTGACTACCTCGCACACGGGAATAT
ATATGGGTGTCAAATGCTTCTGTAGATACCCCCGGTCCTTCAGCTGCGGACCATGTTCCT
ATGGTGTATAGTTCTCATGCGGCACGTCCGAGTCTCCCACTATTTCCTTACAATACCGAC
GTGCTGAAAATCAAAATACCCCTTAAATTATGATCTATAAGGACCTTTGGGGGTGGGTAT
ATAATATACTACCCCAGTACAAAGAATTCGACTGGAATTTGAAGTATTTCTGCTAAGAGA
AAATAATGTAAAAACACCTTAGAGCGGCGAGGGACTGGACCTGAGGAGGAGAGAACTTGT
GCTCAGTTAATAGACCGGTTTGGCTCGGAAAATAGACAATTCTTAGAGACATGTTCAGAA
ATTCATATCTTAAAGGCAAAGTAGTTCCCACTACCTGAACATGATCACCGATTGCTATAC
GAATTCAACATAGCAAAAATCTTTACCTAATTTTGTTAATAAACAGTCGTTGAGGTGTAG
AGGACCTCAATATCTAATAGGACTATGACTGTGATGGGCCTGCTGTCGCCCTCGAATATA
AATATTTGATTTGATGATAAGTATGCTACAATGAGTTGGCGGACTTCAGAAATACTTCAA
TTCAGAAATTCGAAATTCTTTAGGTATTG
>PI_518411
CACCATCTAACCGATACCCTTATGTCCTGATTAATAATTAAAATCGAAAAACCCGAACGT
GGCCATAATATCTTTCTTAAGCTTTTTTTTTAGGTTTGACTACCTCGCACACGGGAATAT
ATATGGGTGTCAAATGCTTCTGTAGATACCCCCGGTCCTTCAGCTGCGGACCATGTTCCT
ATGGTGTATAGTTCTCATGCGGCACGTCCGAGTCTCCCACTATTTCCTTACAATACCGAC
GTGCTGAAAATCAAAATACCCCTTAAATTATGATCTATAAGGACCTTTGGGGGTGGGTAT
ATAATATACTACCCCAGTACAAAGAATTCGACTGGAATTTGAAGTATTTCTGCTAAGAGA
AAATAATGTAAAAACACCTTAGAGCGGCGAGGGACTGGACCTGAGGAGGAGAGAACTTGT
GCTCAGTTAATAGACCGGTTTGGCTCGGAAAATAGACAATTCTTAGAGACATGTTCAGAA
ATTCATATCTTAAAGGCAAAGTAGTTCCCACTACCTGAACATGATCACCGATTGCTATAC
GAATTCAACATAGCAAAAATCTTTACCTAATTTTGTTAATAAACAGTCGTTGAGGTGTAG
AGGACCTCAATATCTAATAGGACTATGACTGTGATGGGCCTGCTGTCGCCCTCGAATATA
AATATTTGATTTGATGATAAGTATGCTACAATGAGTTGGCGGACTTCAGAAATACTTCAA
TTCAGAAATTCGAAATTCTTTAGGTATTG
>BETA_1550
CACCATCTAACCGATACCCTTATGTCCTGATTAATAATTAAAATAGAAAAACCCGAACGT
GGCAATAATGTCTTTCTTAAGCTTTTTTTTTAGGTTTGACTACCTCGCACACGGGAATAT
ATATGGGTGTCAAATGCTTCTGTAGATACCCCCGGTCCTTCAGCTGCGGACCATGTTCCT
ATGGTGTATAGTTCTCATGCGGCACGTCTGAGTCTCCCACTATTTCCTTAAAATACCGAC
GTGATAAAAATCAAAAGACCCCTTAAATTATGATCTATAAGGACCTTTGTGGGTGGGTAT
ATAATATACTACCCCAGTACAAAGAATTCGACTGGAATTTGAAGTATTTCTGCTAAGAGA
AAATAATGTAAAAACACCTTAGAGCGGCGAGGGACTGGACCTGAGGAGGAGAGAACTTGT
GATCAGTTAATAGACCTGTTTGGCTCGGAAAATAGACAATTCTTAGAGACATGTTCAGAA
ATTCATATCTTAACGGCAAAGTAGTTCCCACTACCTGAACATTATCAACGATTGCTATAC
GAATTCAACATAGCAAAAATCTTTACCTAATTTTGTTAATAAACAGTCGTTGAGGTGTAG
AGGACAGAAATATCTAATAGGACTATGAATGTGATGGGCCTGCTGTCGCCCTCGAATATA
AATATTTGATTTTATGCTAAGTATGCTACAATGAGTTGGCGGACTTCAGAAATACTTCAA
TTCAGAAATTCGAAATTCTTTAGGTATTG
>BETA_1762
CACCATCTAACCGATACCCTTATGTCCTGATTAATAATTAAAATCGAAAAACCCGAACGT
GGCAATAATGTCTTTCTTAAGCTTTTTTTTTAGGTTTGACTACCTCGCACACGGGAATAT
ATATGGGTGTCAAATGCTTCTGTAGATACCCCCGGTCCTTCAGCTGCGGACCATGTTCCT
ATGGTGTATAGTTCTCATGCGGCACGTCTGAGTCTCCCACTATTTCCTTAAAATACCGAC
GTGATAAAAATCAAAAGACCCCTTAAATTATGATCTATAAGGACCTTTGTGGGTGGGTAT
ATAATATACTACCCCAGTACAAAGAATTCGACTGGAATTTGAAGTATTTCTGCTAAGAGA
AAATAATGTAAAAACACCTTAGAGCGGCGAGGGACTGGACCTGAGGAGGAGAGAACTTGT
GATCAGTTAATAGACCTGTTTGGCTCGGAAAATAGACAATTCTTAGAGACATGTTCAGAA
ATTCATATCTTAACGGCAAAGTAGTTCCCACTACCTGAACATTATCAACGATTGCTATAC
GAATTCAACATAGCAAAAATCTTTACCTAATTTTGTTAATAAACAGTCGTTGAGGTGTAG
AGGACAGAAATATCTAATAGGACTATGAATGTGATGGGCCTGCTGTCGCCCTCGAATATA
AATATTTGATTTTATGCTAAGTATGCTACAATGAGTTGGCGGACTTCAGAAATACTTCAA
TTCAGAAATTCGAAATTCTTTAGGTATTG
>PI_518377
CACCATCTAACCGATACCCTTATGTCCTGATTAATAATTAAAATAGAAAAACCCGAACGT
GGCAATAATGTCTTTCTTAAGCTTTTTTTTTAGGTTTGACTACCTCGCACACGGGAATAT
ATATGGGTGTCAAATGCTTCTGTAGATACCCCCGGTCCTTCAGCTGCGGACCATGTTCCT
ATGGTGTATAGTTCTCATGCGGCACGTCTGAGTCTCCCACTATTTCCTTAAAATACCGAC
GTGATAAAAATCAAAAGACCCCTTAAATTATGATCTATAAGGACCTTTGTGGGTGGGTAT
ATAATATACTACCCCAGTACAAAGAATTCGACTGGAATTTGAAGTATTTCTGCTAAGAGA
AAATAATGTAAAAACACCTTAGAGCGGCGAGGGACTGGACCTGAGGAGGAGAGAACTTGT
GATCAGTTAATAGACCTGTTTGGCTCGGAAAATAGACAATTCTTAGAGACATGTTCAGAA
ATTCATATCTTAACGGCAAAGTAGTTCCCACTACCTGAACATTATCAACGATTGCTATAC
GAATTCAACATAGCAAAAATCTTTACCTAATTTTGTTAATAAACAGTCGTTGAGGTGTAG
AGGACAGAAATATCTAATAGGACTATGAATGTGATGGGCCTGCTGTCGCCCTCGAATATA
AATATTTGATTTTATGCTAAGTATGCTACAATGAGTTGGCGGACTTCAGAAATACTTCAA
TTCAGAAATTCGAAATTCTTTAGGTATTG
>PI_518391
CACCATCTAACCGATACCCTTATGTCCTGATTAATAATTAAAATCGAAAAACCCGAACGT
GGCAATAATGTCTTTCTTAAGCTTTTTTTTTAGGTTTGACTACCTCGCACACGGGAATAT
ATATGGGTGTCAAATGCTTCTGTAGATACCCCCGGTCCTTCAGCTGCGGACCATGTTCCT
ATGGTGTATAGTTCTCATGCGGCACGTCTGAGTCTCCCACTATTTCCTTAAAATACCGAC
GTGATAAAAATCAAAAGACCCCTTAAATTATGATCTATAAGGACCTTTGTGGGTGGGTAT
ATAATATACTACCCCAGTACAAAGAATTCGACTGGAATTTGAAGTATTTCTGCTAAGAGA
AAATAATGTAAAAACACCTTAGAGCGGCGAGGGACTGGACCTGAGGAGGAGAGAACTTGT
GATCAGTTAATAGACCTGTTTGGCTCGGAAAATAGACAATTCTTAGAGACATGTTCAGAA
ATTCATATCTTAACGGCAAAGTAGTTCCCACTACCTGAACATTATCAACGATTGCTATAC
GAATTCAACATAGCAAAAATCTTTACCTAATTTTGTTAATAAACAGTCGTTGAGGTGTAG
AGGACAGAAATATCTAATAGGACTATGAATGTGATGGGCCTGCTGTCGCCCTCGAATATA
AATATTTGATTTTATGCTAAGTATGCTACAATGAGTTGGCGGACTTCAGAAATACTTCAA
TTCAGAAATTCGAAATTCTTTAGGTATTG
>PI_518398
CACCATCTAACCGATACCCTTATGTCCTGATTAATAATTAAAATCGAAAAACCCGAACGT
GGCAATAATGTCTTTCTTAAGCTTTTTTTTTAGGTTTGACTACCTCGCACACGGGAATAT
ATATGGGTGTCAAATGCTTCTGTAGATACCCCCGGTCCTTCAGCTGCGGACCATGTTCCT
ATGGTGTATAGTTCTCATGCGGCACGTCTGAGTCTCCCACTATTTCCTTAAAATACCGAC
GTGATAAAAATCAAAAGACCCCTTAAATTATGATCTATAAGGACCTTTGTGGGTGGGTAT
ATAATATACTACCCCAGTACAAAGAATTCGACTGGAATTTGAAGTATTTCTGCTAAGAGA
AAATAATGTAAAAACACCTTAGAGCGGCGAGGGACTGGACCTGAGGAGGAGAGAACTTGT
GATCAGTTAATAGACCTGTTTGGCTCGGAAAATAGACAATTCTTAGAGACATGTTCAGAA
ATTCATATCTTAACGGCAAAGTAGTTCCCACTACCTGAACATTATCAACGATTGCTATAC
GAATTCAACATAGCAAAAATCTTTACCTAATTTTGTTAATAAACAGTCGTTGAGGTGTAG
AGGACAGAAATATCTAATAGGACTATGAATGTGATGGGCCTGCTGTCGCCCTCGAATATA
AATATTTGATTTTATGCTAAGTATGCTACAATGAGTTGGCGGACTTCAGAAATACTTCAA
TTCAGAAATTCGAAATTCTTTAGGTATTG
>PI_518399
CACCATCTAACCGATACCCTTATGTCCTGATTAATAATTAAAATCGAAAAACCCGAACGT
GGCAATAATGTCTTTCTTAAGCTTTTTTTTTAGGTTTGACTACCTCGCACACGGGAATAT
ATATGGGTGTCAAATGCTTCTGTAGATACCCCCGGTCCTTCAGCTGCGGACCATGTTCCT
ATGGTGTATAGTTCTCATGCGGCACGTCTGAGTCTCCCACTATTTCCTTAAAATACCGAC
GTGATAAAAATCAAAAGACCCCTTAAATTATGATCTATAAGGACCTTTGTGGGTGGGTAT
ATAATATACTACCCCAGTACAAAGAATTCGACTGGAATTTGAAGTATTTCTGCTAAGAGA
AAATAATGTAAAAACACCTTAGAGCGGCGAGGGACTGGACCTGAGGAGGAGAGAACTTGT
GATCAGTTAATAGACCTGTTTGGCTCGGAAAATAGACAATTCTTAGAGACATGTTCAGAA
ATTCATATCTTAACGGCAAAGTAGTTCCCACTACCTGAACATTATCAACGATTGCTATAC
GAATTCAACATAGCAAAAATCTTTACCTAATTTTGTTAATAAACAGTCGTTGAGGTGTAG
AGGACAGAAATATCTAATAGGACTATGAATGTGATGGGCCTGCTGTCGCCCTCGAATATA
AATATTTGATTTTATGCTAAGTATGCTACAATGAGTTGGCGGACTTCAGAAATACTTCAA
TTCAGAAATTCGAAATTCTTTAGGTATTG
>PI_518400
CACCATCTAACCGATACCCTTATGTCCTGATTAATAATTAAAATAGAAAAACCCGAACGT
GGCAATAATGTCTTTCTTAAGCTTTTTTTTTAGGTTTGACTACCTCGCACACGGGAATAT
ATATGGGTGTCAAATGCTTCTGTAGATACCCCCGGTCCTTCAGCTGCGGACCATGTTCCT
ATGGTGTATAGTTCTCATGCGGCACGTCTGAGTCTCCCACTATTTCCTTAAAATACCGAC
GTGATAAAAATCAAAAGACCCCTTAAATTATGATCTATAAGGACCTTTGTGGGTGGGTAT
ATAATATACTACCCCAGTACAAAGAATTCGACTGGAATTTGAAGTATTTCTGCTAAGAGA
AAATAATGTAAAAACACCTTAGAGCGGCGAGGGACTGGACCTGAGGAGGAGAGAACTTGT
GATCAGTTAATAGACCTGTTTGGCTCGGAAAATAGACAATTCTTAGAGACATGTTCAGAA
ATTCATATCTTAACGGCAAAGTAGTTCCCACTACCTGAACATTATCAACGATTGCTATAC
GAATTCAACATAGCAAAAATCTTTACCTAATTTTGTTAATAAACAGTCGTTGAGGTGTAG
AGGACAGAAATATCTAATAGGACTATGAATGTGATGGGCCTGCTGTCGCCCTCGAATATA
AATATTTGATTTTATGCTAAGTATGCTACAATGAGTTGGCGGACTTCAGAAATACTTCAA
TTCAGAAATTCGAAATTCTTTAGGTATTG
>PI_518405_1
CACCATCTAACCGATACCCTTATGTCCTGATTAATAATTAAAATAGAAAAACCCGAACGT
GGCAATAATGTCTTTCTTAAGCTTTTTTTTTAGGTTTGACTACCTCGCACACGGGAATAT
ATATGGGTGTCAAATGCTTCTGTAGATACCCCCGGTCCTTCAGCTGCGGACCATGTTCCT
ATGGTGTATAGTTCTCATGCGGCACGTCTGAGTCTCCCACTATTTCCTTAAAATACCGAC
GTGATAAAAATCAAAAGACCCCTTAAATTATGATCTATAAGGACCTTTGTGGGTGGGTAT
ATAATATACTACCCCAGTACAAAGAATTCGACTGGAATTTGAAGTATTTCTGCTAAGAGA
AAATAATGTAAAAACACCTTAGAGCGGCGAGGGACTGGACCTGAGGAGGAGAGAACTTGT
GATCAGTTAATAGACCTGTTTGGCTCGGAAAATAGACAATTCTTAGAGACATGTTCAGAA
ATTCATATCTTAACGGCAAAGTAGTTCCCACTACCTGAACATTATCAACGATTGCTATAC
GAATTCAACATAGCAAAAATCTTTACCTAATTTTGTTAATAAACAGTCGTTGAGGTGTAG
AGGACAGAAATATCTAATAGGACTATGAATGTGATGGGCCTGCTGTCGCCCTCGAATATA
AATATTTGATTTTATGCTAAGTATGCTACAATGAGTTGGCGGACTTCAGAAATACTTCAA
TTCAGAAATTCGAAATTCTTTAGGTATTG
>PI_518405
CACCATCTAACCGATACCCTTATGTCCTGATTAATAATTAAAATAGAAAAACCCGAACGT
GGCAATAATGTCTTTCTTAAGCTTTTTTTTTAGGTTTGACTACCTCGCACACGGGAATAT
ATATGGGTGTCAAATGCTTCTGTAGATACCCCCGGTCCTTCAGCTGCGGACCATGTTCCT
ATGGTGTATAGTTCTCATGCGGCACGTCTGAGTCTCCCACTATTTCCTTAAAATACCGAC
GTGATAAAAATCAAAAGACCCCTTAAATTATGATCTATAAGGACCTTTGTGGGTGGGTAT
ATAATATACTACCCCAGTACAAAGAATTCGACTGGAATTTGAAGTATTTCTGCTAAGAGA
AAATAATGTAAAAACACCTTAGAGCGGCGAGGGACTGGACCTGAGGAGGAGAGAACTTGT
GATCAGTTAATAGACCTGTTTGGCTCGGAAAATAGACAATTCTTAGAGACATGTTCAGAA
ATTCATATCTTAACGGCAAAGTAGTTCCCACTACCTGAACATTATCAACGATTGCTATAC
GAATTCAACATAGCAAAAATCTTTACCTAATTTTGTTAATAAACAGTCGTTGAGGTGTAG
AGGACAGAAATATCTAATAGGACTATGAATGTGATGGGCCTGCTGTCGCCCTCGAATATA
AATATTTGATTTTATGCTAAGTATGCTACAATGAGTTGGCGGACTTCAGAAATACTTCAA
TTCAGAAATTCGAAATTCTTTAGGTATTG
>PI_518404
CACCATCTAACCGATACCCTTATGTCCTGATTAATAATTAAAATAGAAAAACCCGAACGT
GGCAATAATGTCTTTCTTAAGCTTTTTTTTTAGGTTTGACTACCTCGCACACGGGAATAT
ATATGGGTGTCAAATGCTTCTGTAGATACCCCCGGTCCTTCAGCTGCGGACCATGTTCCT
ATGGTGTATAGTTCTCATGCGGCACGTCTGAGTCTCCCACTATTTCCTTAAAATACCGAC
GTGATAAAAATCAAAAGACCCCTTAAATTATGATCTATAAGGACCTTTGTGGGTGGGTAT
ATAATATACTACCCCAGTACAAAGAATTCGACTGGAATTTGAAGTATTTCTGCTAAGAGA
AAATAATGTAAAAACACCTTAGAGCGGCGAGGGACTGGACCTGAGGAGGAGAGAACTTGT
GATCAGTTAATAGACCTGTTTGGCTCGGAAAATAGACAATTCTTAGAGACATGTTCAGAA
ATTCATATCTTAACGGCAAAGTAGTTCCCACTACCTGAACATTATCAACGATTGCTATAC
GAATTCAACATAGCAAAAATCTTTACCTAATTTTGTTAATAAACAGTCGTTGAGGTGTAG
AGGACAGAAATATCTAATAGGACTATGAATGTGATGGGCCTGCTGTCGCCCTCGAATATA
AATATTTGATTTTATGCTAAGTATGCTACAATGAGTTGGCGGACTTCAGAAATACTTCAA
TTCAGAAATTCGAAATTCTTTAGGTATTG
>PI_518402
CACCATCTAACCGATACCCTTATGTCCTGATTAATAATTAAAATAGAAAAACCCGAACGT
GGCAATAATGTCTTTCTTAAGCTTTTTTTTTAGGTTTGACTACCTCGCACACGGGAATAT
ATATGGGTGTCAAATGCTTCTGTAGATACCCCCGGTCCTTCAGCTGCGGACCATGTTCCT
ATGGTGTATAGTTCTCATGCGGCACGTCTGAGTCTCCCACTATTTCCTTAAAATACCGAC
GTGATAAAAATCAAAAGACCCCTTAAATTATGATCTATAAGGACCTTTGTGGGTGGGTAT
ATAATATACTACCCCAGTACAAAGAATTCGACTGGAATTTGAAGTATTTCTGCTAAGAGA
AAATAATGTAAAAACACCTTAGAGCGGCGAGGGACTGGACCTGAGGAGGAGAGAACTTGT
GATCAGTTAATAGACCTGTTTGGCTCGGAAAATAGACAATTCTTAGAGACATGTTCAGAA
ATTCATATCTTAACGGCAAAGTAGTTCCCACTACCTGAACATTATCAACGATTGCTATAC
GAATTCAACATAGCAAAAATCTTTACCTAATTTTGTTAATAAACAGTCGTTGAGGTGTAG
AGGACAGAAATATCTAATAGGACTATGAATGTGATGGGCCTGCTGTCGCCCTCGAATATA
AATATTTGATTTTATGCTAAGTATGCTACAATGAGTTGGCGGACTTCAGAAATACTTCAA
TTCAGAAATTCGAAATTCTTTAGGTATTG
>PI_518401
CACCATCTAACCGATACCCTTATGTCCTGATTAATAATTAAAATAGAAAAACCCGAACGT
GGCAATAATGTCTTTCTTAAGCTTTTTTTTTAGGTTTGACTACCTCGCACACGGGAATAT
ATATGGGTGTCAAATGCTTCTGTAGATACCCCCGGTCCTTCAGCTGCGGACCATGTTCCT
ATGGTGTATAGTTCTCATGCGGCACGTCTGAGTCTCCCACTATTTCCTTAAAATACCGAC
GTGATAAAAATCAAAAGACCCCTTAAATTATGATCTATAAGGACCTTTGTGGGTGGGTAT
ATAATATACTACCCCAGTACAAAGAATTCGACTGGAATTTGAAGTATTTCTGCTAAGAGA
AAATAATGTAAAAACACCTTAGAGCGGCGAGGGACTGGACCTGAGGAGGAGAGAACTTGT
GATCAGTTAATAGACCTGTTTGGCTCGGAAAATAGACAATTCTTAGAGACATGTTCAGAA
ATTCATATCTTAACGGCAAAGTAGTTCCCACTACCTGAACATTATCAACGATTGCTATAC
GAATTCAACATAGCAAAAATCTTTACCTAATTTTGTTAATAAACAGTCGTTGAGGTGTAG
AGGACAGAAATATCTAATAGGACTATGAATGTGATGGGCCTGCTGTCGCCCTCGAATATA
AATATTTGATTTTATGCTAAGTATGCTACAATGAGTTGGCGGACTTCAGAAATACTTCAA
TTCAGAAATTCGAAATTCTTTAGGTATTG
>PI_604031
CACCATCTAACCGATACCCTTATGTCCTGATTAATAATTAAAATAGAAAAACCCGAACGT
GGCAATAATGTCTTTCTTAAGCTTTTTTTTTAGGTTTGACTACCTCGCACACGGGAATAT
ATATGGGTGTCAAATGCTTCTGTAGATACCCCCGGTCCTTCAGCTGCGGACCATGTTCCT
ATGGTGTATAGTTCTCATGCGGCACGTCTGAGTCTCCCACTATTTCCTTAAAATACCGAC
GTGATAAAAATCAAAAGACCCCTTAAATTATGATCTATAAGGACCTTTGTGGGTGGGTAT
ATAATATACTACCCCAGTACAAAGAATTCGACTGGAATTTGAAGTATTTCTGCTAAGAGA
AAATAATGTAAAAACACCTTAGAGCGGCGAGGGACTGGACCTGAGGAGGAGAGAACTTGT
GATCAGTTAATAGACCTGTTTGGCTCGGAAAATAGACAATTCTTAGAGACATGTTCAGAA
ATTCATATCTTAACGGCAAAGTAGTTCCCACTACCTGAACATTATCAACGATTGCTATAC
GAATTCAACATAGCAAAAATCTTTACCTAATTTTGTTAATAAACAGTCGTTGAGGTGTAG
AGGACAGAAATATCTAATAGGACTATGAATGTGATGGGCCTGCTGTCGCCCTCGAATATA
AATATTTGATTTTATGCTAAGTATGCTACAATGAGTTGGCGGACTTCAGAAATACTTCAA
TTCAGAAATTCGAAATTCTTTAGGTATTG
>PI_518406
CACCATCTAACCGATACCCTTATGTCCTGATTAATAATTAAAATAGAAAAACCCGAACGT
GGCAATAATGTCTTTCTTAAGCTTTTTTTTTAGGTTTGACTACCTCGCACACGGGAATAT
ATATGGGTGTCAAATGCTTCTGTAGATACCCCCGGTCCTTCAGCTGCGGACCATGTTCCT
ATGGTGTATAGTTCTCATGCGGCACGTCTGAGTCTCCCACTATTTCCTTAAAATACCGAC
GTGCTAAAAATCAACAGACCCCTTAAATTATGCTCTATAAGGACCTTGGTGGGTGGGTAT
ATAATATACTACCCCAGTACAAAGAATTCGACTGGAATTTGAAGTATTTCTGCTAAGAGA
AAATAATGTAAAAACACCTTAGAGCGGCGAGGGACTGGACCTGAGGAGGAGAGAACTTGT
GATCAGTTAATCGACCTGTTTGGCTCGGAAAATAGACAATTCTTAGAGACATGTTCAGAA
ATTCATATCTTAACGGCAAAGTAGTTCCCACTACCTGAACATTATCAACGATTGCTATAC
GAATTCAACATAGCAAAAATCTTTACCTAATTTTGTTAATAAACAGTCGTTGAGGTGTAG
AGGACAGAAATATCTAATAGGACTATGAATGTGATGGGCCTGCTGTCGCCCTCGAATATA
AATATTTGATTTTATGATAAGTATGCTACAATGAGTTTGCGGACTTCAGAAATACTTCAA
TTCAGAAATTCGAAATTCTTTAGGTATTG
>PI_518419
CACCATCTAACCGATACCCTTATGTCCTGATTAATAATTAAAATAGAAAAACCCGAACGT
GGCAATAATGTCTTTCTTAAGCTTTTTTTTTAGGTTTGACTACCTCGCACACGGGAATAT
ATATGGGTGTCAAATGCTTCTGTAGATACCCCCGGTCCTTCAGCTGCGGACCATGTTCCT
ATGGTGTATAGTTCTCATGCGGCACGTCTGAGTCTCCCACTATTTCCTTAAAATACCGAC
GTGCTAAAAATCAACAGACCCCTTAAATTATGATCTATAAGGACCTTGGTGGGTGGGTAT
ATAATATACTACCCCAGTACAAAGAATTCGACTGGAATTTGAAGTATTTCTGCTAAGAGA
AAATAATGTAAAAACACCTTAGAGCGGCGAGGGACTGGACCTGAGGAGGAGAGAACTTGT
GATCAGTTAATAGACCTGTTTGGCTCGGAAAATAGACAATTCTTAGAGACATGTTCAGAA
ATTCATATCTTAACGGCAAAGTAGTTCCCACTACCTGAACATTATCAACGATTGCTATAC
GAATTCAACATAGCAAAAATCTTTACCTAATTTTGTTAATAAACAGTCGTTGAGGTGTAG
AGGACAGAAATATCTAATAGGACTATGAATGTGATGGGCCTGCTGTCGCCCTCGAATATA
AATATTTGATTTTATGATAAGTATGCTACAATGAGTTTGCGGACTTCAGAAATACTTCAA
TTCAGAAATTCGAAATTCTTTAGGTATTG
>BETA_194
CACCATCTAACCGATACCCTTATGTCCTGATTAATAATTAAACTAGAAAAACCCGAACGT
GGCAATAATGTCTTTCTTAAGCTTTTTTTTTAGGTTTGACTACCTCGCACACGGGAATAT
ATATGGGTGTCAAATGCTTCTGTAGATACCCCCGGTCCTTCAGCTGCGGACCATGTTCCT
ATGGTGTATAGTTCTCATGCGGCACGTCTGAGTCTCCCACTATTTCCTTAAAATACCGAC
GTGCTAAAAATCAACAGACCCCTTAAATTATGATCTATAAGGACCTTGGTGGGTGGGTAT
ATAATATACTACCCCAGTACAAAGAATTCGACTGGAATTTGAAGTATTTCTGCTAAGAGA
AAATAATGTAAAAACACCTTAGAGCGGCGAGGGACTGGACCTGAGGAGGAGAGAACTTGG
GATCAGTTAATAGACCTGTTTGGCTCGGAAAATAGACAATTCTTAGAGACATGTTCAGAA
ATTCATATCTTAACGGCAAAGTAGTTCCCACTACCTGAACATTATCAACGATTGCTATAC
GAATTCAACATAGCAAAAATCTTTACCTAATTTTGGTAATAAACAGTCGTTGAGGTGTAG
AGGACAGAAATAGCTAATAGGACTATGAATGTGATGGGCCTGCTGTCGCCCTCGAATATA
AATATTTGATTTTATGATAAGTATGCTACAATGAGTTTGCGGACTTCAGAAATACTTCAA
TTCAGAAATTCGAAATTCTTTAGGTATTG
>BETA_1101
CACCATCTAACCGATACCCTTATGTCCTGATTAATAATTAAAATCGAAAAACCCGAACGT
GGCAATAATGTCTTTCTTAAGCTTTTTTTTTAGGTTTGACTACCTCGCACACGGGAATAT
ATATGGGTGTCAAATGCTTCTGTAGATACCCCCGGTCCTTCAGCTGCGGACCATGTTCCT
ATGGTGTATAGTTCTCATGCGGCACGTCTGAGTCTCCCACTATTTCCTTAAAATACCGAC
GTGATAAAAATCAAAAGACCCCTTAAATTATGATCTATAAGGACCTTTGTGGGTGGGTAT
ATAATATACTACCCCAGTACAAAGAATTCGACTGGAATTTGAAGTATTTCTGCTAAGAGA
AAATAATGTAAAAACACCTTAGAGCGGCGAGGGACTGGACCTGAGGAGGAGAGAACTTGT
GATCCGTTAATAGACCTGTTTGGCTCGGAAAATAGACAATTCTTAGAGACATGTTCAGAA
ATTCATATCTTAAAGGCAAAGTAGTTCCCACTACCTGAACATTATCAACGATTGCTATAC
GAATTCAACATAGCAAAAATCTTTACCTAATTTTGGTAATAAACAGTCGTTGAGGTGTAG
AGGACCGAAATATCTAATAGGACTATGACTGTGATGGGCCTGCTGTCGCCCTCGAATTTA
AATATTTGATTTTATGATAAGTATGCTACAATGAGTTGGCGGACTTCAGAAATACTTCAA
TTCAGAAATTCGAAATTCTTTAGGTATTG
>BETA_1344
CACCATCTAACCGATACCCTTATGTCCTGATTAATAATTAAAATCGAAAAACCCGAACGT
GGCAATAATGTCTTTCTTAAGCTTTTTTTTTAGGTTTGACTACCTCGCACACGGGAATAT
ATATGGGTGTCAAATGCTTCTGTAGATACCCCCGGTCCTTCAGCTGCGGACCATGTTCCT
ATGGTGTATAGTTCTCATGCGGCACGTCTGAGTCTCCCACTATTTCCTTAAAATACCGAC
GTGATAAAAATCAAAAGACCCCTTAAATTATGATCTATAAGGACCTTTGTGGGTGGGTAT
ATAATATACTACCCCAGTACAAAGAATTCGACTGGAATTTGAAGTATTTCTGCTAAGAGA
AAATAATGTAAAAACACCTTAGAGCGGCGAGGGACTGGACCTGAGGAGGAGAGAACTTGT
GATCCGTTAATAGACCTGTTTGGCTCGGAAAATAGACAATTCTTAGAGACATGTTCAGAA
ATTCATATCTTAAAGGCAAAGTAGTTCCCACTACCTGAACATTATCAACGATTGCTATAC
GAATTCAACATAGCAAAAATCTTTACCTAATTTTGGTAATAAACAGTCGTTGAGGTGTAG
AGGACCGAAATATCTAATAGGACTATGACTGTGATGGGCCTGCTGTCGCCCTCGAATTTA
AATATTTGATTTTATGATAAGTATGCTACAATGAGTTGGCGGACTTCAGAAATACTTCAA
TTCAGAAATTCGAAATTCTTTAGGTATTG
>BETA_1942
CACCATCTAACCGATACCCTTATGTCCTGATTAATAATTAAAATAGAAAAACCCGAACGT
GGCAATAATGTCTTTCTTAAGCTTTTTTTTTAGGTTTGACTACCTCGCACACGGGAATAT
ATATGGGTGTCAAATGCTTCTGTAGATACCCCCGGTCCTTCAGCTGCGGACCATGTTCCT
ATGGTGTATAGTTCTCATGCGGCACGTCTGAGTCTCCCACTATTTCCTTAAAATACCGAC
GTGCTAAAAATCAACAGACCCCTTAAATTATGATCTATAAGGACCTTGGTGGGTGGGTAT
ATAATATACTACCCCAGTACAAAGAATTCGACTGGAATTTGAAGTATTTCTGCTAAGAGA
AAATAATGTAAAAACACCTTAGAGCGGCGAGGGACTGGACCTGAGGAGGAGAGAACTTGT
GATCAGTTAATAGACCTGTTTGGCTCGGAAAATAGACAATTCTTAGAGACATGTTCAGAA
ATTCATATCTTAACGGCAAAGTAGTTCCCACTACCTGAACATTATCAACGATTGCTATAC
GAATTCAACATAGCAAAAATCTTTACCTAATTTTGTTAATAAACAGTCGTTGAGGTGTAG
AGGACAGAAATATCTAATAGGACTATGAATGTGATGGGCCTGCTGTCGCCCTCGAATATA
AATATTTGATTTTATGATAAGTATGCTACAATGAGTTTGCGGACTTCAGAAATACTTCAA
TTCAGAAATTCGAAATTCTTTAGGTATTG
>BETA_1960
CACCATCTAACCGATACCCTTATGTCCTGATTAATAATTAAAATAGAAAAACCCGAACGT
GGCAATAATGTCTTTCTTAAGCTTTTTTTTTAGGTTTGACTACCTCGCACACGGGAATAT
ATATGGGTGTCAAATGCTTCTGTAGATACCCCCGGTCCTTCAGCTGCGGACCATGTTCCT
ATGGTGTATAGTTCTCATGCGGCACGTCTGAGTCTCCCACTATTTCCTTAAAATACCGAC
GTGCTAAAAATCAACAGACCCCTTAAATTATGATCTATAAGGACCTTGGTGGGTGGGTAT
ATAATATACTACCCCAGTACAAAGAATTCGACTGGAATTTGAAGTATTTCTGCTAAGAGA
AAATAATGTAAAAACACCTTAGAGCGGCGAGGGACTGGACCTGAGGAGGAGAGAACTTGT
GATCAGTTAATAGACCTGTTTGGCTCGGAAAATAGACAATTCTTAGAGACATGTTCAGAA
ATTCATATCTTAACGGCAAAGTAGTTCCCACTACCTGAACATTATCAACGATTGCTATAC
GAATTCAACATAGCAAAAATCTTTACCTAATTTTGTTAATAAACAGTCGTTGAGGTGTAG
AGGACAGAAATATCTAATAGGACTATGAATGTGATGGGCCTGCTGTCGCCCTCGAATATA
AATATTTGATTTTATGATAAGTATGCTACAATGAGTTTGCGGACTTCAGAAATACTTCAA
TTCAGAAATTCGAAATTCTTTAGGTATTG
>BETA_18
CACCATCTAACCGATACCCTTATGGCCTGATTAATAATTAAAATCGAAACACCCGAACGT
GGCAAGAATATCTTTCTTAAGCTTTTTTTTTAGGTTTGACTACCTCGCACACGGGAATAT
ATATGGGTGTCAAATGCTTCTGTAGATACCCCCGGTCCTTCAGCTGCGGACCATGTTCCT
ATGGTGTATAGTTCTCATGCGGCACGTCCGAGTCTCCCACTATTTCCTTAAAATACCGAC
GTGATAAAAATCAAAATACCCCTTAAATTATGATCTATAAGGACCTTTGTGGGTGGGTAG
ATAATATACTACCCCAGTACAAAGAATTCGACTGGAATTTGAAGTATTTCTGCTAAGAGA
AAAGAATGTAAAAACACCTTAGAGCGGCGAGGGACTGGACCTGAGGAGGAGAGAACTTTT
GAGCAGTTAATAGACCTGTTTGGCTCGGAAAATAGACAATTATTAGAGACATGTTCAGAA
ATTCATATCTTAAAGGCAAAGTAGTTCCCACTACCTGAACATTATCAACGATTGCTATAC
GAATTCAACATAGCAAAAATCTTTACCTAATTTTGTGAATAAACAGTCGTTGAGGTGTAG
AGGACAGAAATATCTAATAGGACTATGACTGTGATGGGCCTGCTGTCGCCCTCGAATATA
AATATTTGAGTTTATGATAAGTATTCTACAATGAGTTGGCGGACTTCAGAAATACTTCAA
TTCAGAAATTCGAAATTCTTTAGGTATTG
