# Supplementary material for: Mitochondrial polymorphism of sea beet (Beta vulgaris ssp. maritima), a species with cytoplasmic male sterility
Source: PLoS One. 2025 Sep 23;20(9):e0332940. doi: 10.1371/journal.pone.0332940 (PMC12456822; doi:10.1371/journal.pone.0332940)
Supplement: S1 Table — (XLSX) [file pone.0332940.s003.xlsx]

## Sheet: 全体概要
Table S1 Sea beet accessions and mitotypes
Area	Accession	Origin	Source	Mitotype																													Total
				min01	min03	min04	min06	min07	min08	min09	min10	min11	min15	min16	min17	min18	min19	min20	min22	min24	min26	min27	min32	min33	min34	min35	min36	min37	min38	min39	min40	min41
DNK	NGB 14320	DNK	NordGen					6																									6
	NGB 14670	DNK	NordGen					10																									10
	NGB 14671	DNK	NordGen					21																									21
	NGB 14672	DNK	NordGen					7																									7
	NGB 14673	DNK	NordGen					25																									25
	NGB 14674	DNK	NordGen					7																									7
	NGB 14675	DNK	NordGen					11																									11
	NGB 14676	DNK	NordGen					5																									5
	NGB 14677	DNK	NordGen					20																									20
	NGB 14678	DNK	NordGen					12																									12
	NGB 14679	DNK	NordGen					15																									15
Atl :FRA-GBR	BETA 1010	FRA	IPK									13																					13
	BETA 1042	FRA	IPK					3														7											10
	BETA 1053	FRA	IPK							11																							11
	BETA 1127	FRA	IPK				8			3			1									1											13
	BETA 1224	GBR	IPK							3																							3
	BETA 252	FRA	IPK													11																	11
	BETA 302	GBR	IPK					9																									9
	BETA 303	GBR	IPK					9																									9
	BETA 304	GBR	IPK					14																									14
	BETA 306	GBR	IPK					16																									16
	BETA 311	FRA	IPK			4						3																					7
	BETA 312	FRA	IPK					2		3		2				1																	8
	BETA 313	FRA	IPK													1						12											13
	BETA 314	FRA	IPK	5						3										1													9
	BETA 315	FRA	IPK					3		10																							13
	BETA 316	FRA	IPK							10		2																					12
	BETA 319	GBR	IPK													5						1											6
	BETA 320	FRA	IPK									9				1					3	2											15
	BETA 321	GBR	IPK																			7											7
	BETA 323	FRA	IPK						4																								4
	BETA 367	FRA	IPK						1																								1
	BETA 3870	FRA	IPK							8																							8
	BETA 3871	FRA	IPK																			1	6										7
	BETA 957	GBR	IPK							8												6											14
	BETA 995	FRA	IPK										4			7																	11
Atl:POR-ESP	BETA 1276	PRT	IPK				2																			2							4
	BETA 1309	PRT	IPK										1					6															7
	BETA 1951	PRT	IPK					1																			3						4
	BETA 368	PRT	IPK																						12	2							14
	BETA 958	PRT	IPK					1				4	4					2															11
	PI 604540	ESP	USDA					2					1					4									1						8
Med:ESP-FRA	BETA 1000	ESP	IPK							4																							4
	BETA 1004	ESP	IPK							5																							5
	BETA 1011	ESP	IPK			1				1								3															5
	BETA 1067	ESP	IPK							5																							5
	BETA 1088	ESP	IPK									5																					5
	BETA 1149	ESP	IPK					1				3																					4
	BETA 146	FRA	IPK												3																		3
	BETA 156	ESP	IPK							2		2				1																	5
	BETA 1648	ESP	IPK			1		1		1							2																5
	BETA 17	FRA	IPK							4																							4
	BETA 248	ESP	IPK							3																							3
	BETA 253	FRA	IPK					1																									1
	BETA 287	FRA	IPK													4																	4
	BETA 288	FRA	IPK					1		3																							4
	BETA 292	ESP	IPK							3						2																	5
	BETA 3869	FRA	IPK									5																					5
	PI 604520	ESP	USDA							5																							5
	PI 604527	ESP	USDA							3						2																	5
	PI 604528	ESP	USDA							2		1																					3
	PI 604529	ESP	USDA							2						3																	5
	PI 604536	ESP	USDA									1							1														2
Med:TUN-ITA	BETA 1393	ITA	IPK									5																					5
	BETA 1507	ITA	IPK									3																					3
	BETA 1519	ITA	IPK												2												1						3
	BETA 1987	ITA	IPK													5																	5
	BETA 228	ITA	IPK					2								3																	5
	BETA 250	ITA	IPK													4													1				5
	BETA 280	ITA	IPK									2				2																	4
	BETA 281	ITA	IPK										5																				5
	BETA 289	ITA	IPK															3															3
	BETA 297	ITA	IPK														4	1															5
	BETA 298	ITA	IPK									4																					4
	BETA 299	ITA	IPK										3																				3
	BETA 300	ITA	IPK									5																					5
	BETA 301	ITA	IPK									5																					5
	BETA 322	ITA	IPK													5																	5
	BETA 369	ITA	IPK								1	2																					3
	BETA 3824	ITA	IPK				5																										5
	BETA 3840	ITA	IPK										5																				5
	BETA 3868	ITA	IPK									4																					4
	BETA 3872	ITA	IPK												4																		4
	BETA 1069	TUN	IPK		1					2				1														1					5
	BETA 1296	TUN	IPK							5																							5
	BETA 256	TUN	IPK					3																									3
	BETA 371	TUN	IPK							4					1																		5
	BETA 372	TUN	IPK									5																					5
	BETA 3856	TUN	IPK					4																									4
Med:GRC-TUR	BETA 1017	TUR	IPK				2				2					1																	5
	BETA 1019	GRC	IPK													5																	5
	BETA 1025	GRC	IPK					2				1	2																				5
	BETA 1040	GRC	IPK							2																							2
	BETA 1041	GRC	IPK					1								3																	4
	BETA 1074	TUR	IPK				5																										5
	BETA 1079	TUR	IPK				1																										1
	BETA 1081	GRC	IPK													1																	1
	BETA 1108	GRC	IPK					3																1									4
	BETA 1113	GRC	IPK				5																										5
	BETA 1246	GRC	IPK													5																	5
	BETA 1251	GRC	IPK						3		2																						5
	BETA 1277	GRC	IPK					4																									4
	BETA 1287	TUR	IPK				1																										1
	BETA 1291	TUR	IPK							5																							5
	BETA 1294	TUR	IPK							5																							5
	BETA 13	TUR	IPK																											5			5
	BETA 1415	GRC	IPK				3																										3
	BETA 1472	GRC	IPK												1									4									5
	BETA 1536	GRC	IPK							5																							5
	BETA 238	GRC	IPK								2																						2
	BETA 251	GRC	IPK								5																						5
	BETA 318	GRC	IPK								2	1														1							4
	BETA 8	GRC	IPK					5																									5
	BETA 963	GRC	IPK				3	1				1																					5
	BETA 973	GRC	IPK				5																										5
	BETA 976	GRC	IPK							1						4																	5
	PI 546418	GRC	USDA										5																				5
	PI 546419	GRC	USDA										4																				4
	PI 546420	GRC	USDA																					3									3
	PI 546422	GRC	USDA										4																				4
	PI 546423	GRC	USDA										4																				4
	PI 546431	GRC	USDA										5																				5
	PI 546436	GRC	USDA													5																	5
	PI 546437	GRC	USDA				5																										5
	PI 546438	GRC	USDA													4																	4
	PI 546442	GRC	USDA														5																5
	PI 546443	GRC	USDA										2			1																	3
	PI 546445	GRC	USDA													5																	5
	PI 546518	GRC	USDA				3																										3
	PI 546519	GRC	USDA																					4									4
	PI 546520	GRC	USDA				6																										6
	PI 546521	GRC	USDA													5																	5
	PI 546522	GRC	USDA										5																				5
	PI 604508	GRC	USDA				3	2																									5
	PI 604512	GRC	USDA													5																	5
	PI 604513	GRC	USDA													5																	5
	PI 604514	GRC	USDA					5																									5
	PI 604515	GRC	USDA					5																									5
	PI 604517	GRC	USDA				3									2																	5
	PI 604518	GRC	USDA								5																						5
	PI 604522	GRC	USDA													5																	5
	PI 604523	GRC	USDA													5																	5
	W6 21681	GRC	USDA				3																										3
Med:TUR-CYP-ISR-EGY	BETA 1129	ISR	IPK													4																	4
	BETA 1227	ISR	IPK				4																										4
	BETA 1231	ISR	IPK							3																							3
	BETA 1260	CYP	IPK				5																										5
	BETA 1565	ISR	IPK				2																										2
	BETA 1822	CYP	IPK													5																	5
	BETA 1843	CYP	IPK																							2					1		3
	BETA 1844	CYP	IPK				1	2																									3
	BETA 1853	CYP	IPK				2																	1									3
	BETA 2177	CYP	IPK													4																	4
	BETA 980	ISR	IPK				4																										4
	BETA 474	TUR	IPK				4																										4
	BETA 904	TUR	IPK													5																	5
	PI 562579	EGY	USDA				5																										5
	PI 562581	EGY	USDA				3																							2			5
	PI 562585	EGY	USDA				1			1																							2
	PI 562586	EGY	USDA				2			2																							4
	PI 562587	EGY	USDA				4																										4
	PI 562588	EGY	USDA							2																				1			3
	PI 562589	EGY	USDA				3																										3
	PI 562590	EGY	USDA				1			1																							2
	PI 562591	EGY	USDA					5																									5
	PI 562596	EGY	USDA				2			1																							3
	PI 562597	EGY	USDA																											2	3		5
	PI 562600	EGY	USDA						1													2									1	1	5
	PI 562601	EGY	USDA				1	1					1								1												4
	PI 562602	EGY	USDA																		2												2
	PI 562604	EGY	USDA							2												3											5
	PI 604545	CYP	USDA					2																									2
Total				5	1	6	107	250	9	143	19	88	56	1	11	136	11	19	1	1	6	42	6	13	12	7	5	1	1	10	5	1	973
