# Supplementary material for: Mitochondrial polymorphism of sea beet (Beta vulgaris ssp. maritima), a species with cytoplasmic male sterility
Source: PLoS One. 2025 Sep 23;20(9):e0332940. doi: 10.1371/journal.pone.0332940 (PMC12456822; doi:10.1371/journal.pone.0332940)
Supplement: S2 Table — (XLSX) [file pone.0332940.s004.xlsx]

## Sheet: Sheet2
Table S2 Identified mitotypes and their allelic constitution.
Mitotype	Number of repeat units
	TR1	TR2	TR3	TR4
min01	02	03	01	03
min03	03	03	03	03
min04	04	03	02	04
min06	05	03	02	03
min07	05	03	03	03
min08	06	03	02	03
min09	06	03	03	03
min10	07	03	02	03
min11	07	03	03	03
min15	09	03	03	03
min16	09	03	02	05
min17	11	03	03	03
min18	13	03	03	03
min19	10	06	03	01
min20	10	03	03	03
min23	10	03	03	01
min24	02	03	03	03
min26	08	03	02	03
min27	08	03	03	03
min32	09	03	02	03
min33	09	06	03	01
min34	04	03	01	03
min35	11	03	03	04
min36	11	03	01	03
min37	02	03	03	04
min38	07	03	01	04
min39	05	03	02	05
min40	09	03	02	04
min41	05	04	03	03
