# Supplementary material for: Mitochondrial polymorphism of sea beet (Beta vulgaris ssp. maritima), a species with cytoplasmic male sterility
Source: PLoS One. 2025 Sep 23;20(9):e0332940. doi: 10.1371/journal.pone.0332940 (PMC12456822; doi:10.1371/journal.pone.0332940)
Supplement: S3 Table — (XLSX) [file pone.0332940.s005.xlsx]

## Sheet: Total
Table S3 Mitotype and number of repeat units in minisatellite loci
Region	Accession	mitotype	TR1	TR2	TR3	TR4
DNK	NGB14320	07	05	03	03	03
DNK	NGB14320	07	05	03	03	03
DNK	NGB14320	07	05	03	03	03
DNK	NGB14320	07	05	03	03	03
DNK	NGB14320	07	05	03	03	03
DNK	NGB14320	07	05	03	03	03
DNK	NGB14670	07	05	03	03	03
DNK	NGB14670	07	05	03	03	03
DNK	NGB14670	07	05	03	03	03
DNK	NGB14670	07	05	03	03	03
DNK	NGB14670	07	05	03	03	03
DNK	NGB14670	07	05	03	03	03
DNK	NGB14670	07	05	03	03	03
DNK	NGB14670	07	05	03	03	03
DNK	NGB14670	07	05	03	03	03
DNK	NGB14670	07	05	03	03	03
DNK	NGB14671	07	05	03	03	03
DNK	NGB14671	07	05	03	03	03
DNK	NGB14671	07	05	03	03	03
DNK	NGB14671	07	05	03	03	03
DNK	NGB14671	07	05	03	03	03
DNK	NGB14671	07	05	03	03	03
DNK	NGB14671	07	05	03	03	03
DNK	NGB14671	07	05	03	03	03
DNK	NGB14671	07	05	03	03	03
DNK	NGB14671	07	05	03	03	03
DNK	NGB14671	07	05	03	03	03
DNK	NGB14671	07	05	03	03	03
DNK	NGB14671	07	05	03	03	03
DNK	NGB14671	07	05	03	03	03
DNK	NGB14671	07	05	03	03	03
DNK	NGB14671	07	05	03	03	03
DNK	NGB14671	07	05	03	03	03
DNK	NGB14671	07	05	03	03	03
DNK	NGB14671	07	05	03	03	03
DNK	NGB14671	07	05	03	03	03
DNK	NGB14671	07	05	03	03	03
DNK	NGB14672	07	05	03	03	03
DNK	NGB14672	07	05	03	03	03
DNK	NGB14672	07	05	03	03	03
DNK	NGB14672	07	05	03	03	03
DNK	NGB14672	07	05	03	03	03
DNK	NGB14672	07	05	03	03	03
DNK	NGB14672	07	05	03	03	03
DNK	NGB14673	07	05	03	03	03
DNK	NGB14673	07	05	03	03	03
DNK	NGB14673	07	05	03	03	03
DNK	NGB14673	07	05	03	03	03
DNK	NGB14673	07	05	03	03	03
DNK	NGB14673	07	05	03	03	03
DNK	NGB14673	07	05	03	03	03
DNK	NGB14673	07	05	03	03	03
DNK	NGB14673	07	05	03	03	03
DNK	NGB14673	07	05	03	03	03
DNK	NGB14673	07	05	03	03	03
DNK	NGB14673	07	05	03	03	03
DNK	NGB14673	07	05	03	03	03
DNK	NGB14673	07	05	03	03	03
DNK	NGB14673	07	05	03	03	03
DNK	NGB14673	07	05	03	03	03
DNK	NGB14673	07	05	03	03	03
DNK	NGB14673	07	05	03	03	03
DNK	NGB14673	07	05	03	03	03
DNK	NGB14673	07	05	03	03	03
DNK	NGB14673	07	05	03	03	03
DNK	NGB14673	07	05	03	03	03
DNK	NGB14673	07	05	03	03	03
DNK	NGB14673	07	05	03	03	03
DNK	NGB14673	07	05	03	03	03
DNK	NGB14674	07	05	03	03	03
DNK	NGB14674	07	05	03	03	03
DNK	NGB14674	07	05	03	03	03
DNK	NGB14674	07	05	03	03	03
DNK	NGB14674	07	05	03	03	03
DNK	NGB14674	07	05	03	03	03
DNK	NGB14674	07	05	03	03	03
DNK	NGB14675	07	05	03	03	03
DNK	NGB14675	07	05	03	03	03
DNK	NGB14675	07	05	03	03	03
DNK	NGB14675	07	05	03	03	03
DNK	NGB14675	07	05	03	03	03
DNK	NGB14675	07	05	03	03	03
DNK	NGB14675	07	05	03	03	03
DNK	NGB14675	07	05	03	03	03
DNK	NGB14675	07	05	03	03	03
DNK	NGB14675	07	05	03	03	03
DNK	NGB14675	07	05	03	03	03
DNK	NGB14676	07	05	03	03	03
DNK	NGB14676	07	05	03	03	03
DNK	NGB14676	07	05	03	03	03
DNK	NGB14676	07	05	03	03	03
DNK	NGB14676	07	05	03	03	03
DNK	NGB14677	07	05	03	03	03
DNK	NGB14677	07	05	03	03	03
DNK	NGB14677	07	05	03	03	03
DNK	NGB14677	07	05	03	03	03
DNK	NGB14677	07	05	03	03	03
DNK	NGB14677	07	05	03	03	03
DNK	NGB14677	07	05	03	03	03
DNK	NGB14677	07	05	03	03	03
DNK	NGB14677	07	05	03	03	03
DNK	NGB14677	07	05	03	03	03
DNK	NGB14677	07	05	03	03	03
DNK	NGB14677	07	05	03	03	03
DNK	NGB14677	07	05	03	03	03
DNK	NGB14677	07	05	03	03	03
DNK	NGB14677	07	05	03	03	03
DNK	NGB14677	07	05	03	03	03
DNK	NGB14677	07	05	03	03	03
DNK	NGB14677	07	05	03	03	03
DNK	NGB14677	07	05	03	03	03
DNK	NGB14677	07	05	03	03	03
DNK	NGB14678	07	05	03	03	03
DNK	NGB14678	07	05	03	03	03
DNK	NGB14678	07	05	03	03	03
DNK	NGB14678	07	05	03	03	03
DNK	NGB14678	07	05	03	03	03
DNK	NGB14678	07	05	03	03	03
DNK	NGB14678	07	05	03	03	03
DNK	NGB14678	07	05	03	03	03
DNK	NGB14678	07	05	03	03	03
DNK	NGB14678	07	05	03	03	03
DNK	NGB14678	07	05	03	03	03
DNK	NGB14678	07	05	03	03	03
DNK	NGB14679	07	05	03	03	03
DNK	NGB14679	07	05	03	03	03
DNK	NGB14679	07	05	03	03	03
DNK	NGB14679	07	05	03	03	03
DNK	NGB14679	07	05	03	03	03
DNK	NGB14679	07	05	03	03	03
DNK	NGB14679	07	05	03	03	03
DNK	NGB14679	07	05	03	03	03
DNK	NGB14679	07	05	03	03	03
DNK	NGB14679	07	05	03	03	03
DNK	NGB14679	07	05	03	03	03
DNK	NGB14679	07	05	03	03	03
DNK	NGB14679	07	05	03	03	03
DNK	NGB14679	07	05	03	03	03
DNK	NGB14679	07	05	03	03	03
Atl (FRA, GBR)	BETA1010	11	07	03	03	03
Atl (FRA, GBR)	BETA1010	11	07	03	03	03
Atl (FRA, GBR)	BETA1010	11	07	03	03	03
Atl (FRA, GBR)	BETA1010	11	07	03	03	03
Atl (FRA, GBR)	BETA1010	11	07	03	03	03
Atl (FRA, GBR)	BETA1010	11	07	03	03	03
Atl (FRA, GBR)	BETA1010	11	07	03	03	03
Atl (FRA, GBR)	BETA1010	11	07	03	03	03
Atl (FRA, GBR)	BETA1010	11	07	03	03	03
Atl (FRA, GBR)	BETA1010	11	07	03	03	03
Atl (FRA, GBR)	BETA1010	11	07	03	03	03
Atl (FRA, GBR)	BETA1010	11	07	03	03	03
Atl (FRA, GBR)	BETA1010	11	07	03	03	03
Atl (FRA, GBR)	BETA1042	07	05	03	03	03
Atl (FRA, GBR)	BETA1042	07	05	03	03	03
Atl (FRA, GBR)	BETA1042	07	05	03	03	03
Atl (FRA, GBR)	BETA1042	27	08	03	03	03
Atl (FRA, GBR)	BETA1042	27	08	03	03	03
Atl (FRA, GBR)	BETA1042	27	08	03	03	03
Atl (FRA, GBR)	BETA1042	27	08	03	03	03
Atl (FRA, GBR)	BETA1042	27	08	03	03	03
Atl (FRA, GBR)	BETA1042	27	08	03	03	03
Atl (FRA, GBR)	BETA1042	27	08	03	03	03
Atl (FRA, GBR)	BETA1053	09	06	03	03	03
Atl (FRA, GBR)	BETA1053	09	06	03	03	03
Atl (FRA, GBR)	BETA1053	09	06	03	03	03
Atl (FRA, GBR)	BETA1053	09	06	03	03	03
Atl (FRA, GBR)	BETA1053	09	06	03	03	03
Atl (FRA, GBR)	BETA1053	09	06	03	03	03
Atl (FRA, GBR)	BETA1053	09	06	03	03	03
Atl (FRA, GBR)	BETA1053	09	06	03	03	03
Atl (FRA, GBR)	BETA1053	09	06	03	03	03
Atl (FRA, GBR)	BETA1053	09	06	03	03	03
Atl (FRA, GBR)	BETA1053	09	06	03	03	03
Atl (FRA, GBR)	BETA1127	06	05	03	02	03
Atl (FRA, GBR)	BETA1127	06	05	03	02	03
Atl (FRA, GBR)	BETA1127	06	05	03	02	03
Atl (FRA, GBR)	BETA1127	06	05	03	02	03
Atl (FRA, GBR)	BETA1127	06	05	03	02	03
Atl (FRA, GBR)	BETA1127	06	05	03	02	03
Atl (FRA, GBR)	BETA1127	06	05	03	02	03
Atl (FRA, GBR)	BETA1127	06	05	03	02	03
Atl (FRA, GBR)	BETA1127	09	06	03	03	03
Atl (FRA, GBR)	BETA1127	09	06	03	03	03
Atl (FRA, GBR)	BETA1127	09	06	03	03	03
Atl (FRA, GBR)	BETA1127	15	09	03	03	03
Atl (FRA, GBR)	BETA1127	27	08	03	03	03
Atl (FRA, GBR)	BETA1224	09	06	03	03	03
Atl (FRA, GBR)	BETA1224	09	06	03	03	03
Atl (FRA, GBR)	BETA1224	09	06	03	03	03
Atl (FRA, GBR)	BETA252	18	13	03	03	03
Atl (FRA, GBR)	BETA252	18	13	03	03	03
Atl (FRA, GBR)	BETA252	18	13	03	03	03
Atl (FRA, GBR)	BETA252	18	13	03	03	03
Atl (FRA, GBR)	BETA252	18	13	03	03	03
Atl (FRA, GBR)	BETA252	18	13	03	03	03
Atl (FRA, GBR)	BETA252	18	13	03	03	03
Atl (FRA, GBR)	BETA252	18	13	03	03	03
Atl (FRA, GBR)	BETA252	18	13	03	03	03
Atl (FRA, GBR)	BETA252	18	13	03	03	03
Atl (FRA, GBR)	BETA252	18	13	03	03	03
Atl (FRA, GBR)	BETA302	07	05	03	03	03
Atl (FRA, GBR)	BETA302	07	05	03	03	03
Atl (FRA, GBR)	BETA302	07	05	03	03	03
Atl (FRA, GBR)	BETA302	07	05	03	03	03
Atl (FRA, GBR)	BETA302	07	05	03	03	03
Atl (FRA, GBR)	BETA302	07	05	03	03	03
Atl (FRA, GBR)	BETA302	07	05	03	03	03
Atl (FRA, GBR)	BETA302	07	05	03	03	03
Atl (FRA, GBR)	BETA302	07	05	03	03	03
Atl (FRA, GBR)	BETA303	07	05	03	03	03
Atl (FRA, GBR)	BETA303	07	05	03	03	03
Atl (FRA, GBR)	BETA303	07	05	03	03	03
Atl (FRA, GBR)	BETA303	07	05	03	03	03
Atl (FRA, GBR)	BETA303	07	05	03	03	03
Atl (FRA, GBR)	BETA303	07	05	03	03	03
Atl (FRA, GBR)	BETA303	07	05	03	03	03
Atl (FRA, GBR)	BETA303	07	05	03	03	03
Atl (FRA, GBR)	BETA303	07	05	03	03	03
Atl (FRA, GBR)	BETA304	07	05	03	03	03
Atl (FRA, GBR)	BETA304	07	05	03	03	03
Atl (FRA, GBR)	BETA304	07	05	03	03	03
Atl (FRA, GBR)	BETA304	07	05	03	03	03
Atl (FRA, GBR)	BETA304	07	05	03	03	03
Atl (FRA, GBR)	BETA304	07	05	03	03	03
Atl (FRA, GBR)	BETA304	07	05	03	03	03
Atl (FRA, GBR)	BETA304	07	05	03	03	03
Atl (FRA, GBR)	BETA304	07	05	03	03	03
Atl (FRA, GBR)	BETA304	07	05	03	03	03
Atl (FRA, GBR)	BETA304	07	05	03	03	03
Atl (FRA, GBR)	BETA304	07	05	03	03	03
Atl (FRA, GBR)	BETA304	07	05	03	03	03
Atl (FRA, GBR)	BETA304	07	05	03	03	03
Atl (FRA, GBR)	BETA306	07	05	03	03	03
Atl (FRA, GBR)	BETA306	07	05	03	03	03
Atl (FRA, GBR)	BETA306	07	05	03	03	03
Atl (FRA, GBR)	BETA306	07	05	03	03	03
Atl (FRA, GBR)	BETA306	07	05	03	03	03
Atl (FRA, GBR)	BETA306	07	05	03	03	03
Atl (FRA, GBR)	BETA306	07	05	03	03	03
Atl (FRA, GBR)	BETA306	07	05	03	03	03
Atl (FRA, GBR)	BETA306	07	05	03	03	03
Atl (FRA, GBR)	BETA306	07	05	03	03	03
Atl (FRA, GBR)	BETA306	07	05	03	03	03
Atl (FRA, GBR)	BETA306	07	05	03	03	03
Atl (FRA, GBR)	BETA306	07	05	03	03	03
Atl (FRA, GBR)	BETA306	07	05	03	03	03
Atl (FRA, GBR)	BETA306	07	05	03	03	03
Atl (FRA, GBR)	BETA306	07	05	03	03	03
Atl (FRA, GBR)	BETA311	04	04	03	02	04
Atl (FRA, GBR)	BETA311	04	04	03	02	04
Atl (FRA, GBR)	BETA311	04	04	03	02	04
Atl (FRA, GBR)	BETA311	04	04	03	02	04
Atl (FRA, GBR)	BETA311	11	07	03	03	03
Atl (FRA, GBR)	BETA311	11	07	03	03	03
Atl (FRA, GBR)	BETA311	11	07	03	03	03
Atl (FRA, GBR)	BETA312	07	05	03	03	03
Atl (FRA, GBR)	BETA312	07	05	03	03	03
Atl (FRA, GBR)	BETA312	09	06	03	03	03
Atl (FRA, GBR)	BETA312	09	06	03	03	03
Atl (FRA, GBR)	BETA312	09	06	03	03	03
Atl (FRA, GBR)	BETA312	11	07	03	03	03
Atl (FRA, GBR)	BETA312	11	07	03	03	03
Atl (FRA, GBR)	BETA312	18	13	03	03	03
Atl (FRA, GBR)	BETA313	18	13	03	03	03
Atl (FRA, GBR)	BETA313	27	08	03	03	03
Atl (FRA, GBR)	BETA313	27	08	03	03	03
Atl (FRA, GBR)	BETA313	27	08	03	03	03
Atl (FRA, GBR)	BETA313	27	08	03	03	03
Atl (FRA, GBR)	BETA313	27	08	03	03	03
Atl (FRA, GBR)	BETA313	27	08	03	03	03
Atl (FRA, GBR)	BETA313	27	08	03	03	03
Atl (FRA, GBR)	BETA313	27	08	03	03	03
Atl (FRA, GBR)	BETA313	27	08	03	03	03
Atl (FRA, GBR)	BETA313	27	08	03	03	03
Atl (FRA, GBR)	BETA313	27	08	03	03	03
Atl (FRA, GBR)	BETA313	27	08	03	03	03
Atl (FRA, GBR)	BETA314	01	02	03	01	03
Atl (FRA, GBR)	BETA314	01	02	03	01	03
Atl (FRA, GBR)	BETA314	01	02	03	01	03
Atl (FRA, GBR)	BETA314	01	02	03	01	03
Atl (FRA, GBR)	BETA314	01	02	03	01	03
Atl (FRA, GBR)	BETA314	09	06	03	03	03
Atl (FRA, GBR)	BETA314	09	06	03	03	03
Atl (FRA, GBR)	BETA314	09	06	03	03	03
Atl (FRA, GBR)	BETA314	24	02	03	03	03
Atl (FRA, GBR)	BETA315	07	05	03	03	03
Atl (FRA, GBR)	BETA315	07	05	03	03	03
Atl (FRA, GBR)	BETA315	07	05	03	03	03
Atl (FRA, GBR)	BETA315	09	06	03	03	03
Atl (FRA, GBR)	BETA315	09	06	03	03	03
Atl (FRA, GBR)	BETA315	09	06	03	03	03
Atl (FRA, GBR)	BETA315	09	06	03	03	03
Atl (FRA, GBR)	BETA315	09	06	03	03	03
Atl (FRA, GBR)	BETA315	09	06	03	03	03
Atl (FRA, GBR)	BETA315	09	06	03	03	03
Atl (FRA, GBR)	BETA315	09	06	03	03	03
Atl (FRA, GBR)	BETA315	09	06	03	03	03
Atl (FRA, GBR)	BETA315	09	06	03	03	03
Atl (FRA, GBR)	BETA316	09	06	03	03	03
Atl (FRA, GBR)	BETA316	09	06	03	03	03
Atl (FRA, GBR)	BETA316	09	06	03	03	03
Atl (FRA, GBR)	BETA316	09	06	03	03	03
Atl (FRA, GBR)	BETA316	09	06	03	03	03
Atl (FRA, GBR)	BETA316	09	06	03	03	03
Atl (FRA, GBR)	BETA316	09	06	03	03	03
Atl (FRA, GBR)	BETA316	09	06	03	03	03
Atl (FRA, GBR)	BETA316	09	06	03	03	03
Atl (FRA, GBR)	BETA316	09	06	03	03	03
Atl (FRA, GBR)	BETA316	11	07	03	03	03
Atl (FRA, GBR)	BETA316	11	07	03	03	03
Atl (FRA, GBR)	BETA319	18	13	03	03	03
Atl (FRA, GBR)	BETA319	18	13	03	03	03
Atl (FRA, GBR)	BETA319	18	13	03	03	03
Atl (FRA, GBR)	BETA319	18	13	03	03	03
Atl (FRA, GBR)	BETA319	18	13	03	03	03
Atl (FRA, GBR)	BETA319	27	08	03	03	03
Atl (FRA, GBR)	BETA320	11	07	03	03	03
Atl (FRA, GBR)	BETA320	11	07	03	03	03
Atl (FRA, GBR)	BETA320	11	07	03	03	03
Atl (FRA, GBR)	BETA320	11	07	03	03	03
Atl (FRA, GBR)	BETA320	11	07	03	03	03
Atl (FRA, GBR)	BETA320	11	07	03	03	03
Atl (FRA, GBR)	BETA320	11	07	03	03	03
Atl (FRA, GBR)	BETA320	11	07	03	03	03
Atl (FRA, GBR)	BETA320	11	07	03	03	03
Atl (FRA, GBR)	BETA320	18	13	03	03	03
Atl (FRA, GBR)	BETA320	26	08	03	02	03
Atl (FRA, GBR)	BETA320	26	08	03	02	03
Atl (FRA, GBR)	BETA320	26	08	03	02	03
Atl (FRA, GBR)	BETA320	27	08	03	03	03
Atl (FRA, GBR)	BETA320	27	08	03	03	03
Atl (FRA, GBR)	BETA321	27	08	03	03	03
Atl (FRA, GBR)	BETA321	27	08	03	03	03
Atl (FRA, GBR)	BETA321	27	08	03	03	03
Atl (FRA, GBR)	BETA321	27	08	03	03	03
Atl (FRA, GBR)	BETA321	27	08	03	03	03
Atl (FRA, GBR)	BETA321	27	08	03	03	03
Atl (FRA, GBR)	BETA321	27	08	03	03	03
Atl (FRA, GBR)	BETA323	08	06	03	02	03
Atl (FRA, GBR)	BETA323	08	06	03	02	03
Atl (FRA, GBR)	BETA323	08	06	03	02	03
Atl (FRA, GBR)	BETA323	08	06	03	02	03
Atl (FRA, GBR)	BETA367	08	06	03	02	03
Atl (FRA, GBR)	BETA3870	09	06	03	03	03
Atl (FRA, GBR)	BETA3870	09	06	03	03	03
Atl (FRA, GBR)	BETA3870	09	06	03	03	03
Atl (FRA, GBR)	BETA3870	09	06	03	03	03
Atl (FRA, GBR)	BETA3870	09	06	03	03	03
Atl (FRA, GBR)	BETA3870	09	06	03	03	03
Atl (FRA, GBR)	BETA3870	09	06	03	03	03
Atl (FRA, GBR)	BETA3870	09	06	03	03	03
Atl (FRA, GBR)	BETA3871	27	08	03	03	03
Atl (FRA, GBR)	BETA3871	32	09	03	02	03
Atl (FRA, GBR)	BETA3871	32	09	03	02	03
Atl (FRA, GBR)	BETA3871	32	09	03	02	03
Atl (FRA, GBR)	BETA3871	32	09	03	02	03
Atl (FRA, GBR)	BETA3871	32	09	03	02	03
Atl (FRA, GBR)	BETA3871	32	09	03	02	03
Atl (FRA, GBR)	BETA957	09	06	03	03	03
Atl (FRA, GBR)	BETA957	09	06	03	03	03
Atl (FRA, GBR)	BETA957	09	06	03	03	03
Atl (FRA, GBR)	BETA957	09	06	03	03	03
Atl (FRA, GBR)	BETA957	09	06	03	03	03
Atl (FRA, GBR)	BETA957	09	06	03	03	03
Atl (FRA, GBR)	BETA957	09	06	03	03	03
Atl (FRA, GBR)	BETA957	09	06	03	03	03
Atl (FRA, GBR)	BETA957	27	08	03	03	03
Atl (FRA, GBR)	BETA957	27	08	03	03	03
Atl (FRA, GBR)	BETA957	27	08	03	03	03
Atl (FRA, GBR)	BETA957	27	08	03	03	03
Atl (FRA, GBR)	BETA957	27	08	03	03	03
Atl (FRA, GBR)	BETA957	27	08	03	03	03
Atl (FRA, GBR)	BETA995	15	09	03	03	03
Atl (FRA, GBR)	BETA995	15	09	03	03	03
Atl (FRA, GBR)	BETA995	15	09	03	03	03
Atl (FRA, GBR)	BETA995	15	09	03	03	03
Atl (FRA, GBR)	BETA995	18	13	03	03	03
Atl (FRA, GBR)	BETA995	18	13	03	03	03
Atl (FRA, GBR)	BETA995	18	13	03	03	03
Atl (FRA, GBR)	BETA995	18	13	03	03	03
Atl (FRA, GBR)	BETA995	18	13	03	03	03
Atl (FRA, GBR)	BETA995	18	13	03	03	03
Atl (FRA, GBR)	BETA995	18	13	03	03	03
Atl (POR, ESP)	BETA1276	06	05	03	02	03
Atl (POR, ESP)	BETA1276	06	05	03	02	03
Atl (POR, ESP)	BETA1276	35	11	03	03	04
Atl (POR, ESP)	BETA1276	35	11	03	03	04
Atl (POR, ESP)	BETA1309	15	09	03	03	03
Atl (POR, ESP)	BETA1309	20	10	03	03	03
Atl (POR, ESP)	BETA1309	20	10	03	03	03
Atl (POR, ESP)	BETA1309	20	10	03	03	03
Atl (POR, ESP)	BETA1309	20	10	03	03	03
Atl (POR, ESP)	BETA1309	20	10	03	03	03
Atl (POR, ESP)	BETA1309	20	10	03	03	03
Atl (POR, ESP)	BETA1951	07	05	03	03	03
Atl (POR, ESP)	BETA1951	36	11	03	01	03
Atl (POR, ESP)	BETA1951	36	11	03	01	03
Atl (POR, ESP)	BETA1951	36	11	03	01	03
Atl (POR, ESP)	BETA368	34	04	03	01	03
Atl (POR, ESP)	BETA368	34	04	03	01	03
Atl (POR, ESP)	BETA368	34	04	03	01	03
Atl (POR, ESP)	BETA368	34	04	03	01	03
Atl (POR, ESP)	BETA368	34	04	03	01	03
Atl (POR, ESP)	BETA368	34	04	03	01	03
Atl (POR, ESP)	BETA368	34	04	03	01	03
Atl (POR, ESP)	BETA368	34	04	03	01	03
Atl (POR, ESP)	BETA368	34	04	03	01	03
Atl (POR, ESP)	BETA368	34	04	03	01	03
Atl (POR, ESP)	BETA368	34	04	03	01	03
Atl (POR, ESP)	BETA368	34	04	03	01	03
Atl (POR, ESP)	BETA368	35	11	03	03	04
Atl (POR, ESP)	BETA368	35	11	03	03	04
Atl (POR, ESP)	BETA958	07	05	03	03	03
Atl (POR, ESP)	BETA958	11	07	03	03	03
Atl (POR, ESP)	BETA958	11	07	03	03	03
Atl (POR, ESP)	BETA958	11	07	03	03	03
Atl (POR, ESP)	BETA958	11	07	03	03	03
Atl (POR, ESP)	BETA958	15	09	03	03	03
Atl (POR, ESP)	BETA958	15	09	03	03	03
Atl (POR, ESP)	BETA958	15	09	03	03	03
Atl (POR, ESP)	BETA958	15	09	03	03	03
Atl (POR, ESP)	BETA958	20	10	03	03	03
Atl (POR, ESP)	BETA958	20	10	03	03	03
Atl (POR, ESP)	PI604540	07	05	03	03	03
Atl (POR, ESP)	PI604540	07	05	03	03	03
Atl (POR, ESP)	PI604540	15	09	03	03	03
Atl (POR, ESP)	PI604540	20	10	03	03	03
Atl (POR, ESP)	PI604540	20	10	03	03	03
Atl (POR, ESP)	PI604540	20	10	03	03	03
Atl (POR, ESP)	PI604540	20	10	03	03	03
Atl (POR, ESP)	PI604540	36	11	03	01	03
Med (ESP, FRA)	BETA1000	09	06	03	03	03
Med (ESP, FRA)	BETA1000	09	06	03	03	03
Med (ESP, FRA)	BETA1000	09	06	03	03	03
Med (ESP, FRA)	BETA1000	09	06	03	03	03
Med (ESP, FRA)	BETA1004	09	06	03	03	03
Med (ESP, FRA)	BETA1004	09	06	03	03	03
Med (ESP, FRA)	BETA1004	09	06	03	03	03
Med (ESP, FRA)	BETA1004	09	06	03	03	03
Med (ESP, FRA)	BETA1004	09	06	03	03	03
Med (ESP, FRA)	BETA1011	04	04	03	02	04
Med (ESP, FRA)	BETA1011	09	06	03	03	03
Med (ESP, FRA)	BETA1011	20	10	03	03	03
Med (ESP, FRA)	BETA1011	20	10	03	03	03
Med (ESP, FRA)	BETA1011	20	10	03	03	03
Med (ESP, FRA)	BETA1067	09	06	03	03	03
Med (ESP, FRA)	BETA1067	09	06	03	03	03
Med (ESP, FRA)	BETA1067	09	06	03	03	03
Med (ESP, FRA)	BETA1067	09	06	03	03	03
Med (ESP, FRA)	BETA1067	09	06	03	03	03
Med (ESP, FRA)	BETA1088	11	07	03	03	03
Med (ESP, FRA)	BETA1088	11	07	03	03	03
Med (ESP, FRA)	BETA1088	11	07	03	03	03
Med (ESP, FRA)	BETA1088	11	07	03	03	03
Med (ESP, FRA)	BETA1088	11	07	03	03	03
Med (ESP, FRA)	BETA1149	07	05	03	03	03
Med (ESP, FRA)	BETA1149	11	07	03	03	03
Med (ESP, FRA)	BETA1149	11	07	03	03	03
Med (ESP, FRA)	BETA1149	11	07	03	03	03
Med (ESP, FRA)	BETA146	17	11	03	03	03
Med (ESP, FRA)	BETA146	17	11	03	03	03
Med (ESP, FRA)	BETA146	17	11	03	03	03
Med (ESP, FRA)	BETA156	09	06	03	03	03
Med (ESP, FRA)	BETA156	09	06	03	03	03
Med (ESP, FRA)	BETA156	11	07	03	03	03
Med (ESP, FRA)	BETA156	11	07	03	03	03
Med (ESP, FRA)	BETA156	18	13	03	03	03
Med (ESP, FRA)	BETA1648	04	04	03	02	04
Med (ESP, FRA)	BETA1648	07	05	03	03	03
Med (ESP, FRA)	BETA1648	09	06	03	03	03
Med (ESP, FRA)	BETA1648	19	10	06	03	01
Med (ESP, FRA)	BETA1648	19	10	06	03	01
Med (ESP, FRA)	BETA17	09	06	03	03	03
Med (ESP, FRA)	BETA17	09	06	03	03	03
Med (ESP, FRA)	BETA17	09	06	03	03	03
Med (ESP, FRA)	BETA17	09	06	03	03	03
Med (ESP, FRA)	BETA248	09	06	03	03	03
Med (ESP, FRA)	BETA248	09	06	03	03	03
Med (ESP, FRA)	BETA248	09	06	03	03	03
Med (ESP, FRA)	BETA253	07	05	03	03	03
Med (ESP, FRA)	BETA287	18	13	03	03	03
Med (ESP, FRA)	BETA287	18	13	03	03	03
Med (ESP, FRA)	BETA287	18	13	03	03	03
Med (ESP, FRA)	BETA287	18	13	03	03	03
Med (ESP, FRA)	BETA288	07	05	03	03	03
Med (ESP, FRA)	BETA288	09	06	03	03	03
Med (ESP, FRA)	BETA288	09	06	03	03	03
Med (ESP, FRA)	BETA288	09	06	03	03	03
Med (ESP, FRA)	BETA292	09	06	03	03	03
Med (ESP, FRA)	BETA292	09	06	03	03	03
Med (ESP, FRA)	BETA292	09	06	03	03	03
Med (ESP, FRA)	BETA292	18	13	03	03	03
Med (ESP, FRA)	BETA292	18	13	03	03	03
Med (ESP, FRA)	BETA3869	11	07	03	03	03
Med (ESP, FRA)	BETA3869	11	07	03	03	03
Med (ESP, FRA)	BETA3869	11	07	03	03	03
Med (ESP, FRA)	BETA3869	11	07	03	03	03
Med (ESP, FRA)	BETA3869	11	07	03	03	03
Med (ESP, FRA)	PI604520	09	06	03	03	03
Med (ESP, FRA)	PI604520	09	06	03	03	03
Med (ESP, FRA)	PI604520	09	06	03	03	03
Med (ESP, FRA)	PI604520	09	06	03	03	03
Med (ESP, FRA)	PI604520	09	06	03	03	03
Med (ESP, FRA)	PI604527	09	06	03	03	03
Med (ESP, FRA)	PI604527	09	06	03	03	03
Med (ESP, FRA)	PI604527	09	06	03	03	03
Med (ESP, FRA)	PI604527	18	13	03	03	03
Med (ESP, FRA)	PI604527	18	13	03	03	03
Med (ESP, FRA)	PI604528	09	06	03	03	03
Med (ESP, FRA)	PI604528	09	06	03	03	03
Med (ESP, FRA)	PI604528	09	06	03	03	03
Med (ESP, FRA)	PI604529	09	06	03	03	03
Med (ESP, FRA)	PI604529	09	06	03	03	03
Med (ESP, FRA)	PI604529	18	13	03	03	03
Med (ESP, FRA)	PI604529	18	13	03	03	03
Med (ESP, FRA)	PI604529	18	13	03	03	03
Med (ESP, FRA)	PI604536	11	07	03	03	03
Med (ESP, FRA)	PI604536	23	10	03	03	01
Med (TUN, ITA)	BETA1069	03	03	03	03	03
Med (TUN, ITA)	BETA1069	09	06	03	03	03
Med (TUN, ITA)	BETA1069	09	06	03	03	03
Med (TUN, ITA)	BETA1069	16	09	03	02	05
Med (TUN, ITA)	BETA1069	37	02	03	03	04
Med (TUN, ITA)	BETA1296	09	06	03	03	03
Med (TUN, ITA)	BETA1296	09	06	03	03	03
Med (TUN, ITA)	BETA1296	09	06	03	03	03
Med (TUN, ITA)	BETA1296	09	06	03	03	03
Med (TUN, ITA)	BETA1296	09	06	03	03	03
Med (TUN, ITA)	BETA256	07	05	03	03	03
Med (TUN, ITA)	BETA256	07	05	03	03	03
Med (TUN, ITA)	BETA256	07	05	03	03	03
Med (TUN, ITA)	BETA371	09	06	03	03	03
Med (TUN, ITA)	BETA371	09	06	03	03	03
Med (TUN, ITA)	BETA371	09	06	03	03	03
Med (TUN, ITA)	BETA371	09	06	03	03	03
Med (TUN, ITA)	BETA371	17	11	03	03	03
Med (TUN, ITA)	BETA372	11	07	03	03	03
Med (TUN, ITA)	BETA372	11	07	03	03	03
Med (TUN, ITA)	BETA372	11	07	03	03	03
Med (TUN, ITA)	BETA372	11	07	03	03	03
Med (TUN, ITA)	BETA372	11	07	03	03	03
Med (TUN, ITA)	BETA3856	07	05	03	03	03
Med (TUN, ITA)	BETA3856	07	05	03	03	03
Med (TUN, ITA)	BETA3856	07	05	03	03	03
Med (TUN, ITA)	BETA3856	07	05	03	03	03
Med (TUN, ITA)	BETA1393	11	07	03	03	03
Med (TUN, ITA)	BETA1393	11	07	03	03	03
Med (TUN, ITA)	BETA1393	11	07	03	03	03
Med (TUN, ITA)	BETA1393	11	07	03	03	03
Med (TUN, ITA)	BETA1393	11	07	03	03	03
Med (TUN, ITA)	BETA1507	11	07	03	03	03
Med (TUN, ITA)	BETA1507	11	07	03	03	03
Med (TUN, ITA)	BETA1507	11	07	03	03	03
Med (TUN, ITA)	BETA1519	17	11	03	03	03
Med (TUN, ITA)	BETA1519	17	11	03	03	03
Med (TUN, ITA)	BETA1519	36	11	03	01	03
Med (TUN, ITA)	BETA1987	18	13	03	03	03
Med (TUN, ITA)	BETA1987	18	13	03	03	03
Med (TUN, ITA)	BETA1987	18	13	03	03	03
Med (TUN, ITA)	BETA1987	18	13	03	03	03
Med (TUN, ITA)	BETA1987	18	13	03	03	03
Med (TUN, ITA)	BETA228	07	05	03	03	03
Med (TUN, ITA)	BETA228	07	05	03	03	03
Med (TUN, ITA)	BETA228	18	13	03	03	03
Med (TUN, ITA)	BETA228	18	13	03	03	03
Med (TUN, ITA)	BETA228	18	13	03	03	03
Med (TUN, ITA)	BETA250	18	13	03	03	03
Med (TUN, ITA)	BETA250	18	13	03	03	03
Med (TUN, ITA)	BETA250	18	13	03	03	03
Med (TUN, ITA)	BETA250	18	13	03	03	03
Med (TUN, ITA)	BETA250	38	07	03	01	04
Med (TUN, ITA)	BETA280	11	07	03	03	03
Med (TUN, ITA)	BETA280	11	07	03	03	03
Med (TUN, ITA)	BETA280	18	13	03	03	03
Med (TUN, ITA)	BETA280	18	13	03	03	03
Med (TUN, ITA)	BETA281	15	09	03	03	03
Med (TUN, ITA)	BETA281	15	09	03	03	03
Med (TUN, ITA)	BETA281	15	09	03	03	03
Med (TUN, ITA)	BETA281	15	09	03	03	03
Med (TUN, ITA)	BETA281	15	09	03	03	03
Med (TUN, ITA)	BETA289	20	10	03	03	03
Med (TUN, ITA)	BETA289	20	10	03	03	03
Med (TUN, ITA)	BETA289	20	10	03	03	03
Med (TUN, ITA)	BETA297	19	10	06	03	01
Med (TUN, ITA)	BETA297	19	10	06	03	01
Med (TUN, ITA)	BETA297	19	10	06	03	01
Med (TUN, ITA)	BETA297	19	10	06	03	01
Med (TUN, ITA)	BETA297	20	10	03	03	03
Med (TUN, ITA)	BETA298	11	07	03	03	03
Med (TUN, ITA)	BETA298	11	07	03	03	03
Med (TUN, ITA)	BETA298	11	07	03	03	03
Med (TUN, ITA)	BETA298	11	07	03	03	03
Med (TUN, ITA)	BETA299	15	09	03	03	03
Med (TUN, ITA)	BETA299	15	09	03	03	03
Med (TUN, ITA)	BETA299	15	09	03	03	03
Med (TUN, ITA)	BETA300	11	07	03	03	03
Med (TUN, ITA)	BETA300	11	07	03	03	03
Med (TUN, ITA)	BETA300	11	07	03	03	03
Med (TUN, ITA)	BETA300	11	07	03	03	03
Med (TUN, ITA)	BETA300	11	07	03	03	03
Med (TUN, ITA)	BETA301	11	07	03	03	03
Med (TUN, ITA)	BETA301	11	07	03	03	03
Med (TUN, ITA)	BETA301	11	07	03	03	03
Med (TUN, ITA)	BETA301	11	07	03	03	03
Med (TUN, ITA)	BETA301	11	07	03	03	03
Med (TUN, ITA)	BETA322	18	13	03	03	03
Med (TUN, ITA)	BETA322	18	13	03	03	03
Med (TUN, ITA)	BETA322	18	13	03	03	03
Med (TUN, ITA)	BETA322	18	13	03	03	03
Med (TUN, ITA)	BETA322	18	13	03	03	03
Med (TUN, ITA)	BETA369	10	07	03	02	03
Med (TUN, ITA)	BETA369	11	07	03	03	03
Med (TUN, ITA)	BETA369	11	07	03	03	03
Med (TUN, ITA)	BETA3824	06	05	03	02	03
Med (TUN, ITA)	BETA3824	06	05	03	02	03
Med (TUN, ITA)	BETA3824	06	05	03	02	03
Med (TUN, ITA)	BETA3824	06	05	03	02	03
Med (TUN, ITA)	BETA3824	06	05	03	02	03
Med (TUN, ITA)	BETA3840	15	09	03	03	03
Med (TUN, ITA)	BETA3840	15	09	03	03	03
Med (TUN, ITA)	BETA3840	15	09	03	03	03
Med (TUN, ITA)	BETA3840	15	09	03	03	03
Med (TUN, ITA)	BETA3840	15	09	03	03	03
Med (TUN, ITA)	BETA3868	11	07	03	03	03
Med (TUN, ITA)	BETA3868	11	07	03	03	03
Med (TUN, ITA)	BETA3868	11	07	03	03	03
Med (TUN, ITA)	BETA3868	11	07	03	03	03
Med (TUN, ITA)	BETA3872	17	11	03	03	03
Med (TUN, ITA)	BETA3872	17	11	03	03	03
Med (TUN, ITA)	BETA3872	17	11	03	03	03
Med (TUN, ITA)	BETA3872	17	11	03	03	03
Med (GRC, TUR)	BETA1017	06	05	03	02	03
Med (GRC, TUR)	BETA1017	06	05	03	02	03
Med (GRC, TUR)	BETA1017	10	07	03	02	03
Med (GRC, TUR)	BETA1017	10	07	03	02	03
Med (GRC, TUR)	BETA1017	18	13	03	03	03
Med (GRC, TUR)	BETA1019	18	13	03	03	03
Med (GRC, TUR)	BETA1019	18	13	03	03	03
Med (GRC, TUR)	BETA1019	18	13	03	03	03
Med (GRC, TUR)	BETA1019	18	13	03	03	03
Med (GRC, TUR)	BETA1019	18	13	03	03	03
Med (GRC, TUR)	BETA1025	07	05	03	03	03
Med (GRC, TUR)	BETA1025	07	05	03	03	03
Med (GRC, TUR)	BETA1025	11	07	03	03	03
Med (GRC, TUR)	BETA1025	15	09	03	03	03
Med (GRC, TUR)	BETA1025	15	09	03	03	03
Med (GRC, TUR)	BETA1040	09	06	03	03	03
Med (GRC, TUR)	BETA1040	09	06	03	03	03
Med (GRC, TUR)	BETA1041	07	05	03	03	03
Med (GRC, TUR)	BETA1041	18	13	03	03	03
Med (GRC, TUR)	BETA1041	18	13	03	03	03
Med (GRC, TUR)	BETA1041	18	13	03	03	03
Med (GRC, TUR)	BETA1074	06	05	03	02	03
Med (GRC, TUR)	BETA1074	06	05	03	02	03
Med (GRC, TUR)	BETA1074	06	05	03	02	03
Med (GRC, TUR)	BETA1074	06	05	03	02	03
Med (GRC, TUR)	BETA1074	06	05	03	02	03
Med (GRC, TUR)	BETA1079	06	05	03	02	03
Med (GRC, TUR)	BETA1081	18	13	03	03	03
Med (GRC, TUR)	BETA1108	07	05	03	03	03
Med (GRC, TUR)	BETA1108	07	05	03	03	03
Med (GRC, TUR)	BETA1108	07	05	03	03	03
Med (GRC, TUR)	BETA1108	33	09	06	03	01
Med (GRC, TUR)	BETA1113	06	05	03	02	03
Med (GRC, TUR)	BETA1113	06	05	03	02	03
Med (GRC, TUR)	BETA1113	06	05	03	02	03
Med (GRC, TUR)	BETA1113	06	05	03	02	03
Med (GRC, TUR)	BETA1113	06	05	03	02	03
Med (GRC, TUR)	BETA1246	18	13	03	03	03
Med (GRC, TUR)	BETA1246	18	13	03	03	03
Med (GRC, TUR)	BETA1246	18	13	03	03	03
Med (GRC, TUR)	BETA1246	18	13	03	03	03
Med (GRC, TUR)	BETA1246	18	13	03	03	03
Med (GRC, TUR)	BETA1251	08	06	03	02	03
Med (GRC, TUR)	BETA1251	08	06	03	02	03
Med (GRC, TUR)	BETA1251	08	06	03	02	03
Med (GRC, TUR)	BETA1251	10	07	03	02	03
Med (GRC, TUR)	BETA1251	10	07	03	02	03
Med (GRC, TUR)	BETA1277	07	05	03	03	03
Med (GRC, TUR)	BETA1277	07	05	03	03	03
Med (GRC, TUR)	BETA1277	07	05	03	03	03
Med (GRC, TUR)	BETA1277	07	05	03	03	03
Med (GRC, TUR)	BETA1287	06	05	03	02	03
Med (GRC, TUR)	BETA1291	09	06	03	03	03
Med (GRC, TUR)	BETA1291	09	06	03	03	03
Med (GRC, TUR)	BETA1291	09	06	03	03	03
Med (GRC, TUR)	BETA1291	09	06	03	03	03
Med (GRC, TUR)	BETA1291	09	06	03	03	03
Med (GRC, TUR)	BETA1294	09	06	03	03	03
Med (GRC, TUR)	BETA1294	09	06	03	03	03
Med (GRC, TUR)	BETA1294	09	06	03	03	03
Med (GRC, TUR)	BETA1294	09	06	03	03	03
Med (GRC, TUR)	BETA1294	09	06	03	03	03
Med (GRC, TUR)	BETA13	39	05	03	02	05
Med (GRC, TUR)	BETA13	39	05	03	02	05
Med (GRC, TUR)	BETA13	39	05	03	02	05
Med (GRC, TUR)	BETA13	39	05	03	02	05
Med (GRC, TUR)	BETA13	39	05	03	02	05
Med (GRC, TUR)	BETA1415	06	05	03	02	03
Med (GRC, TUR)	BETA1415	06	05	03	02	03
Med (GRC, TUR)	BETA1415	06	05	03	02	03
Med (GRC, TUR)	BETA1472	17	11	03	03	03
Med (GRC, TUR)	BETA1472	33	09	06	03	01
Med (GRC, TUR)	BETA1472	33	09	06	03	01
Med (GRC, TUR)	BETA1472	33	09	06	03	01
Med (GRC, TUR)	BETA1472	33	09	06	03	01
Med (GRC, TUR)	BETA1536	09	06	03	03	03
Med (GRC, TUR)	BETA1536	09	06	03	03	03
Med (GRC, TUR)	BETA1536	09	06	03	03	03
Med (GRC, TUR)	BETA1536	09	06	03	03	03
Med (GRC, TUR)	BETA1536	09	06	03	03	03
Med (GRC, TUR)	BETA238	10	07	03	02	03
Med (GRC, TUR)	BETA238	10	07	03	02	03
Med (GRC, TUR)	BETA251	10	07	03	02	03
Med (GRC, TUR)	BETA251	10	07	03	02	03
Med (GRC, TUR)	BETA251	10	07	03	02	03
Med (GRC, TUR)	BETA251	10	07	03	02	03
Med (GRC, TUR)	BETA251	10	07	03	02	03
Med (GRC, TUR)	BETA318	10	07	03	02	03
Med (GRC, TUR)	BETA318	10	07	03	02	03
Med (GRC, TUR)	BETA318	11	07	03	03	03
Med (GRC, TUR)	BETA318	35	11	03	03	04
Med (GRC, TUR)	BETA8	07	05	03	03	03
Med (GRC, TUR)	BETA8	07	05	03	03	03
Med (GRC, TUR)	BETA8	07	05	03	03	03
Med (GRC, TUR)	BETA8	07	05	03	03	03
Med (GRC, TUR)	BETA8	07	05	03	03	03
Med (GRC, TUR)	BETA963	06	05	03	02	03
Med (GRC, TUR)	BETA963	06	05	03	02	03
Med (GRC, TUR)	BETA963	06	05	03	02	03
Med (GRC, TUR)	BETA963	07	05	03	03	03
Med (GRC, TUR)	BETA963	11	07	03	03	03
Med (GRC, TUR)	BETA973	06	05	03	02	03
Med (GRC, TUR)	BETA973	06	05	03	02	03
Med (GRC, TUR)	BETA973	06	05	03	02	03
Med (GRC, TUR)	BETA973	06	05	03	02	03
Med (GRC, TUR)	BETA973	06	05	03	02	03
Med (GRC, TUR)	BETA976	09	06	03	03	03
Med (GRC, TUR)	BETA976	18	13	03	03	03
Med (GRC, TUR)	BETA976	18	13	03	03	03
Med (GRC, TUR)	BETA976	18	13	03	03	03
Med (GRC, TUR)	BETA976	18	13	03	03	03
Med (GRC, TUR)	PI546418	15	09	03	03	03
Med (GRC, TUR)	PI546418	15	09	03	03	03
Med (GRC, TUR)	PI546418	15	09	03	03	03
Med (GRC, TUR)	PI546418	15	09	03	03	03
Med (GRC, TUR)	PI546418	15	09	03	03	03
Med (GRC, TUR)	PI546419	15	09	03	03	03
Med (GRC, TUR)	PI546419	15	09	03	03	03
Med (GRC, TUR)	PI546419	15	09	03	03	03
Med (GRC, TUR)	PI546419	15	09	03	03	03
Med (GRC, TUR)	PI546420	33	09	06	03	01
Med (GRC, TUR)	PI546420	33	09	06	03	01
Med (GRC, TUR)	PI546420	33	09	06	03	01
Med (GRC, TUR)	PI546422	15	09	03	03	03
Med (GRC, TUR)	PI546422	15	09	03	03	03
Med (GRC, TUR)	PI546422	15	09	03	03	03
Med (GRC, TUR)	PI546422	15	09	03	03	03
Med (GRC, TUR)	PI546423	15	09	03	03	03
Med (GRC, TUR)	PI546423	15	09	03	03	03
Med (GRC, TUR)	PI546423	15	09	03	03	03
Med (GRC, TUR)	PI546423	15	09	03	03	03
Med (GRC, TUR)	PI546431	15	09	03	03	03
Med (GRC, TUR)	PI546431	15	09	03	03	03
Med (GRC, TUR)	PI546431	15	09	03	03	03
Med (GRC, TUR)	PI546431	15	09	03	03	03
Med (GRC, TUR)	PI546431	15	09	03	03	03
Med (GRC, TUR)	PI546436	18	13	03	03	03
Med (GRC, TUR)	PI546436	18	13	03	03	03
Med (GRC, TUR)	PI546436	18	13	03	03	03
Med (GRC, TUR)	PI546436	18	13	03	03	03
Med (GRC, TUR)	PI546436	18	13	03	03	03
Med (GRC, TUR)	PI546437	06	05	03	02	03
Med (GRC, TUR)	PI546437	06	05	03	02	03
Med (GRC, TUR)	PI546437	06	05	03	02	03
Med (GRC, TUR)	PI546437	06	05	03	02	03
Med (GRC, TUR)	PI546437	06	05	03	02	03
Med (GRC, TUR)	PI546438	18	13	03	03	03
Med (GRC, TUR)	PI546438	18	13	03	03	03
Med (GRC, TUR)	PI546438	18	13	03	03	03
Med (GRC, TUR)	PI546438	18	13	03	03	03
Med (GRC, TUR)	PI546442	19	10	06	03	01
Med (GRC, TUR)	PI546442	19	10	06	03	01
Med (GRC, TUR)	PI546442	19	10	06	03	01
Med (GRC, TUR)	PI546442	19	10	06	03	01
Med (GRC, TUR)	PI546442	19	10	06	03	01
Med (GRC, TUR)	PI546443	15	09	03	03	03
Med (GRC, TUR)	PI546443	15	09	03	03	03
Med (GRC, TUR)	PI546443	18	13	03	03	03
Med (GRC, TUR)	PI546445	18	13	03	03	03
Med (GRC, TUR)	PI546445	18	13	03	03	03
Med (GRC, TUR)	PI546445	18	13	03	03	03
Med (GRC, TUR)	PI546445	18	13	03	03	03
Med (GRC, TUR)	PI546445	18	13	03	03	03
Med (GRC, TUR)	PI546518	06	05	03	02	03
Med (GRC, TUR)	PI546518	06	05	03	02	03
Med (GRC, TUR)	PI546518	06	05	03	02	03
Med (GRC, TUR)	PI546519	33	09	06	03	01
Med (GRC, TUR)	PI546519	33	09	06	03	01
Med (GRC, TUR)	PI546519	33	09	06	03	01
Med (GRC, TUR)	PI546519	33	09	06	03	01
Med (GRC, TUR)	PI546520	06	05	03	02	03
Med (GRC, TUR)	PI546520	06	05	03	02	03
Med (GRC, TUR)	PI546520	06	05	03	02	03
Med (GRC, TUR)	PI546520	06	05	03	02	03
Med (GRC, TUR)	PI546520	06	05	03	02	03
Med (GRC, TUR)	PI546520	06	05	03	02	03
Med (GRC, TUR)	PI546521	18	13	03	03	03
Med (GRC, TUR)	PI546521	18	13	03	03	03
Med (GRC, TUR)	PI546521	18	13	03	03	03
Med (GRC, TUR)	PI546521	18	13	03	03	03
Med (GRC, TUR)	PI546521	18	13	03	03	03
Med (GRC, TUR)	PI546522	15	09	03	03	03
Med (GRC, TUR)	PI546522	15	09	03	03	03
Med (GRC, TUR)	PI546522	15	09	03	03	03
Med (GRC, TUR)	PI546522	15	09	03	03	03
Med (GRC, TUR)	PI546522	15	09	03	03	03
Med (GRC, TUR)	PI604508	06	05	03	02	03
Med (GRC, TUR)	PI604508	06	05	03	02	03
Med (GRC, TUR)	PI604508	06	05	03	02	03
Med (GRC, TUR)	PI604508	07	05	03	03	03
Med (GRC, TUR)	PI604508	07	05	03	03	03
Med (GRC, TUR)	PI604512	18	13	03	03	03
Med (GRC, TUR)	PI604512	18	13	03	03	03
Med (GRC, TUR)	PI604512	18	13	03	03	03
Med (GRC, TUR)	PI604512	18	13	03	03	03
Med (GRC, TUR)	PI604512	18	13	03	03	03
Med (GRC, TUR)	PI604513	18	13	03	03	03
Med (GRC, TUR)	PI604513	18	13	03	03	03
Med (GRC, TUR)	PI604513	18	13	03	03	03
Med (GRC, TUR)	PI604513	18	13	03	03	03
Med (GRC, TUR)	PI604513	18	13	03	03	03
Med (GRC, TUR)	PI604514	07	05	03	03	03
Med (GRC, TUR)	PI604514	07	05	03	03	03
Med (GRC, TUR)	PI604514	07	05	03	03	03
Med (GRC, TUR)	PI604514	07	05	03	03	03
Med (GRC, TUR)	PI604514	07	05	03	03	03
Med (GRC, TUR)	PI604515	07	05	03	03	03
Med (GRC, TUR)	PI604515	07	05	03	03	03
Med (GRC, TUR)	PI604515	07	05	03	03	03
Med (GRC, TUR)	PI604515	07	05	03	03	03
Med (GRC, TUR)	PI604515	07	05	03	03	03
Med (GRC, TUR)	PI604517	06	05	03	02	03
Med (GRC, TUR)	PI604517	06	05	03	02	03
Med (GRC, TUR)	PI604517	06	05	03	02	03
Med (GRC, TUR)	PI604517	18	13	03	03	03
Med (GRC, TUR)	PI604517	18	13	03	03	03
Med (GRC, TUR)	PI604518	10	07	03	02	03
Med (GRC, TUR)	PI604518	10	07	03	02	03
Med (GRC, TUR)	PI604518	10	07	03	02	03
Med (GRC, TUR)	PI604518	10	07	03	02	03
Med (GRC, TUR)	PI604518	10	07	03	02	03
Med (GRC, TUR)	PI604522	18	13	03	03	03
Med (GRC, TUR)	PI604522	18	13	03	03	03
Med (GRC, TUR)	PI604522	18	13	03	03	03
Med (GRC, TUR)	PI604522	18	13	03	03	03
Med (GRC, TUR)	PI604522	18	13	03	03	03
Med (GRC, TUR)	PI604523	18	13	03	03	03
Med (GRC, TUR)	PI604523	18	13	03	03	03
Med (GRC, TUR)	PI604523	18	13	03	03	03
Med (GRC, TUR)	PI604523	18	13	03	03	03
Med (GRC, TUR)	PI604523	18	13	03	03	03
Med (GRC, TUR)	W621681	06	05	03	02	03
Med (GRC, TUR)	W621681	06	05	03	02	03
Med (GRC, TUR)	W621681	06	05	03	02	03
Med (TUR, CYP, ISR, EGY)	BETA1129	18	13	03	03	03
Med (TUR, CYP, ISR, EGY)	BETA1129	18	13	03	03	03
Med (TUR, CYP, ISR, EGY)	BETA1129	18	13	03	03	03
Med (TUR, CYP, ISR, EGY)	BETA1129	18	13	03	03	03
Med (TUR, CYP, ISR, EGY)	BETA1227	06	05	03	02	03
Med (TUR, CYP, ISR, EGY)	BETA1227	06	05	03	02	03
Med (TUR, CYP, ISR, EGY)	BETA1227	06	05	03	02	03
Med (TUR, CYP, ISR, EGY)	BETA1227	06	05	03	02	03
Med (TUR, CYP, ISR, EGY)	BETA1231	09	06	03	03	03
Med (TUR, CYP, ISR, EGY)	BETA1231	09	06	03	03	03
Med (TUR, CYP, ISR, EGY)	BETA1231	09	06	03	03	03
Med (TUR, CYP, ISR, EGY)	BETA1260	06	05	03	02	03
Med (TUR, CYP, ISR, EGY)	BETA1260	06	05	03	02	03
Med (TUR, CYP, ISR, EGY)	BETA1260	06	05	03	02	03
Med (TUR, CYP, ISR, EGY)	BETA1260	06	05	03	02	03
Med (TUR, CYP, ISR, EGY)	BETA1260	06	05	03	02	03
Med (TUR, CYP, ISR, EGY)	BETA1565	06	05	03	02	03
Med (TUR, CYP, ISR, EGY)	BETA1565	06	05	03	02	03
Med (TUR, CYP, ISR, EGY)	BETA1822	18	13	03	03	03
Med (TUR, CYP, ISR, EGY)	BETA1822	18	13	03	03	03
Med (TUR, CYP, ISR, EGY)	BETA1822	18	13	03	03	03
Med (TUR, CYP, ISR, EGY)	BETA1822	18	13	03	03	03
Med (TUR, CYP, ISR, EGY)	BETA1822	18	13	03	03	03
Med (TUR, CYP, ISR, EGY)	BETA1843	35	11	03	03	04
Med (TUR, CYP, ISR, EGY)	BETA1843	35	11	03	03	04
Med (TUR, CYP, ISR, EGY)	BETA1843	40	09	03	02	04
Med (TUR, CYP, ISR, EGY)	BETA1844	06	05	03	02	03
Med (TUR, CYP, ISR, EGY)	BETA1844	07	05	03	03	03
Med (TUR, CYP, ISR, EGY)	BETA1844	07	05	03	03	03
Med (TUR, CYP, ISR, EGY)	BETA1853	06	05	03	02	03
Med (TUR, CYP, ISR, EGY)	BETA1853	06	05	03	02	03
Med (TUR, CYP, ISR, EGY)	BETA1853	33	09	06	03	01
Med (TUR, CYP, ISR, EGY)	BETA2177	18	13	03	03	03
Med (TUR, CYP, ISR, EGY)	BETA2177	18	13	03	03	03
Med (TUR, CYP, ISR, EGY)	BETA2177	18	13	03	03	03
Med (TUR, CYP, ISR, EGY)	BETA2177	18	13	03	03	03
Med (TUR, CYP, ISR, EGY)	BETA980	06	05	03	02	03
Med (TUR, CYP, ISR, EGY)	BETA980	06	05	03	02	03
Med (TUR, CYP, ISR, EGY)	BETA980	06	05	03	02	03
Med (TUR, CYP, ISR, EGY)	BETA980	06	05	03	02	03
Med (TUR, CYP, ISR, EGY)	PI562579	06	05	03	02	03
Med (TUR, CYP, ISR, EGY)	PI562579	06	05	03	02	03
Med (TUR, CYP, ISR, EGY)	PI562579	06	05	03	02	03
Med (TUR, CYP, ISR, EGY)	PI562579	06	05	03	02	03
Med (TUR, CYP, ISR, EGY)	PI562579	06	05	03	02	03
Med (TUR, CYP, ISR, EGY)	PI562581	06	05	03	02	03
Med (TUR, CYP, ISR, EGY)	PI562581	06	05	03	02	03
Med (TUR, CYP, ISR, EGY)	PI562581	06	05	03	02	03
Med (TUR, CYP, ISR, EGY)	PI562581	39	05	03	02	05
Med (TUR, CYP, ISR, EGY)	PI562581	39	05	03	02	05
Med (TUR, CYP, ISR, EGY)	PI562585	06	05	03	02	03
Med (TUR, CYP, ISR, EGY)	PI562585	09	06	03	03	03
Med (TUR, CYP, ISR, EGY)	PI562586	06	05	03	02	03
Med (TUR, CYP, ISR, EGY)	PI562586	06	05	03	02	03
Med (TUR, CYP, ISR, EGY)	PI562586	09	06	03	03	03
Med (TUR, CYP, ISR, EGY)	PI562586	09	06	03	03	03
Med (TUR, CYP, ISR, EGY)	PI562587	06	05	03	02	03
Med (TUR, CYP, ISR, EGY)	PI562587	06	05	03	02	03
Med (TUR, CYP, ISR, EGY)	PI562587	06	05	03	02	03
Med (TUR, CYP, ISR, EGY)	PI562587	06	05	03	02	03
Med (TUR, CYP, ISR, EGY)	PI562588	09	06	03	03	03
Med (TUR, CYP, ISR, EGY)	PI562588	09	06	03	03	03
Med (TUR, CYP, ISR, EGY)	PI562588	39	05	03	02	05
Med (TUR, CYP, ISR, EGY)	PI562589	06	05	03	02	03
Med (TUR, CYP, ISR, EGY)	PI562589	06	05	03	02	03
Med (TUR, CYP, ISR, EGY)	PI562589	06	05	03	02	03
Med (TUR, CYP, ISR, EGY)	PI562590	06	05	03	02	03
Med (TUR, CYP, ISR, EGY)	PI562590	09	06	03	03	03
Med (TUR, CYP, ISR, EGY)	PI562591	07	05	03	03	03
Med (TUR, CYP, ISR, EGY)	PI562591	07	05	03	03	03
Med (TUR, CYP, ISR, EGY)	PI562591	07	05	03	03	03
Med (TUR, CYP, ISR, EGY)	PI562591	07	05	03	03	03
Med (TUR, CYP, ISR, EGY)	PI562591	07	05	03	03	03
Med (TUR, CYP, ISR, EGY)	PI562596	06	05	03	02	03
Med (TUR, CYP, ISR, EGY)	PI562596	06	05	03	02	03
Med (TUR, CYP, ISR, EGY)	PI562596	09	06	03	03	03
Med (TUR, CYP, ISR, EGY)	PI562597	39	05	03	02	05
Med (TUR, CYP, ISR, EGY)	PI562597	39	05	03	02	05
Med (TUR, CYP, ISR, EGY)	PI562597	40	09	03	02	04
Med (TUR, CYP, ISR, EGY)	PI562597	40	09	03	02	04
Med (TUR, CYP, ISR, EGY)	PI562597	40	09	03	02	04
Med (TUR, CYP, ISR, EGY)	PI562600	08	06	03	02	03
Med (TUR, CYP, ISR, EGY)	PI562600	27	08	03	03	03
Med (TUR, CYP, ISR, EGY)	PI562600	27	08	03	03	03
Med (TUR, CYP, ISR, EGY)	PI562600	40	09	03	02	04
Med (TUR, CYP, ISR, EGY)	PI562600	41	05	04	03	03
Med (TUR, CYP, ISR, EGY)	PI562601	06	05	03	02	03
Med (TUR, CYP, ISR, EGY)	PI562601	07	05	03	03	03
Med (TUR, CYP, ISR, EGY)	PI562601	15	09	03	03	03
Med (TUR, CYP, ISR, EGY)	PI562601	26	08	03	02	03
Med (TUR, CYP, ISR, EGY)	PI562602	09	06	03	03	03
Med (TUR, CYP, ISR, EGY)	PI562602	09	06	03	03	03
Med (TUR, CYP, ISR, EGY)	PI562604	09	06	03	03	03
Med (TUR, CYP, ISR, EGY)	PI562604	09	06	03	03	03
Med (TUR, CYP, ISR, EGY)	PI562604	27	08	03	03	03
Med (TUR, CYP, ISR, EGY)	PI562604	27	08	03	03	03
Med (TUR, CYP, ISR, EGY)	PI562604	27	08	03	03	03
Med (TUR, CYP, ISR, EGY)	PI604545	07	05	03	03	03
Med (TUR, CYP, ISR, EGY)	PI604545	07	05	03	03	03
Med (TUR, CYP, ISR, EGY)	BETA474	06	05	03	02	03
Med (TUR, CYP, ISR, EGY)	BETA474	06	05	03	02	03
Med (TUR, CYP, ISR, EGY)	BETA474	06	05	03	02	03
Med (TUR, CYP, ISR, EGY)	BETA474	06	05	03	02	03
Med (TUR, CYP, ISR, EGY)	BETA904	18	13	03	03	03
Med (TUR, CYP, ISR, EGY)	BETA904	18	13	03	03	03
Med (TUR, CYP, ISR, EGY)	BETA904	18	13	03	03	03
Med (TUR, CYP, ISR, EGY)	BETA904	18	13	03	03	03
Med (TUR, CYP, ISR, EGY)	BETA904	18	13	03	03	03
